# Supplementary material for: Genetic alterations analysis in prognostic stratified groups identified TP53 and ARID1A as poor clinical performance markers in intrahepatic cholangiocarcinoma
Source: Sci Rep. 2018 May 8;8:7119. doi: 10.1038/s41598-018-25669-1 (PMC5940669; doi:10.1038/s41598-018-25669-1)
Supplement: Supplementary file 2 — Supplementary Table S1 [file 41598_2018_25669_MOESM2_ESM.xlsx]

## Sheet: Foglio1
Supplementary Table S1: Clinico-pathological features of 66 intrahepatic cholangiocarcinomas.
Sample ID	Prognosis	Sex	Age	Tumor size (cm)	Multiple nodes	Liver fluke status	Primary sclerosing cholangitis	Hepatitis B or C virus (HBV/HCV) infection	Biliary stone disease	Liver cirrhosis	Presence of BIN	Vascular invasion	Perineural invasion	pT	pN	pM	R	Stage	Grade	FISH FGFR2 break apart*	FISH FGFR3 break apart	FISH ROS1 break apart
1	poor	M	37	16	no	no	no	no	no	no	no	yes	yes	4	0	0	0	4	2	neg	neg	neg
2	good	F	65	9	no	no	no	no	no	no	no	yes	yes	4	0	0	0	4	3	neg	neg	neg
6	good	M	19	5	no	no	no	no	no	no	no	no	no	4	0	0	0	4	2	neg	neg	neg
7	good	F	66	7	no	no	no	no	no	no	no	yes	yes	1	X	1	0	4	2	neg	neg	neg
9	good	M	62	7	yes	no	no	no	no	no	no	yes	no	2	0	0	0	2	2	neg	neg	neg
10	good	M	67	12	no	no	no	no	no	no	no	no	no	1	0	0	0	1	2	neg	neg	neg
11	good	F	63	10	no	no	no	no	no	no	no	no	no	1	0	0	0	1	1	neg	neg	neg
12	good	F	70	9	no	no	no	no	no	no	no	yes	yes	4	0	0	0	4	2	neg	neg	neg
13	poor	M	51	16	yes	no	no	no	no	no	no	yes	no	2	0	0	0	2	3	neg	neg	neg
14	poor	M	61	5	yes	no	no	no	no	no	no	yes	yes	3	X	0	0	3	2	neg	neg	neg
15	good	M	71	5	no	no	no	no	no	no	no	yes	no	1	0	0	0	1	3	neg	neg	neg
16	good	M	63	6	no	no	no	no	no	no	no	no	yes	1	0	0	1	1	2	neg	neg	neg
17	good	M	71	1.8	no	no	no	no	no	no	no	yes	no	2	0	0	0	2	1	neg	neg	neg
18	poor	M	62	20	yes	no	no	no	no	no	no	yes	no	2	0	0	0	2	2	neg	neg	neg
19	good	F	75	6.5	no	no	no	no	no	no	no	no	no	2	X	0	0	2	2	neg	pos	neg
20	poor	F	43	5.5	no	no	no	no	no	no	no	yes	yes	3	1	0	1	4	2	neg	neg	pos
21	poor	M	54	2.7	yes	no	no	no	no	yes	no	yes	no	2	X	0	1	2	2	neg	neg	neg
22	good	M	64	3	yes	no	no	no	no	no	no	no	no	1	0	0	0	1	2	neg	pos	neg
23	good	F	57	4.5	no	no	no	no	no	no	no	no	no	1	0	0	0	1	2	neg	pos	neg
24	good	F	72	3	yes	no	no	no	no	no	no	no	no	4	0	0	0	4	2	neg	neg	neg
25	good	F	79	6	yes	no	no	no	no	no	no	yes	no	2	0	0	0	2	2	neg	neg	neg
26	poor	M	72	10	yes	no	no	yes	no	yes	no	yes	no	2	1	0	0	4	3	neg	neg	neg
27	good	M	71	5	no	no	no	no	no	no	no	yes	yes	2	0	0	0	2	3	neg	neg	neg
28	poor	M	69	5.5	yes	no	no	no	no	no	yes	yes	no	3	0	0	0	3	3	neg	neg	neg
29	poor	M	67	8	no	no	no	no	no	no	no	yes	no	2	0	0	0	2	2	neg	neg	neg
30	poor	M	72	5	yes	no	no	no	no	no	no	yes	no	2	0	0	0	2	2	neg	neg	neg
31	poor	M	58	10	no	no	no	no	no	no	no	yes	yes	3	1	0	0	3	2	neg	neg	neg
33	poor	M	73	9	yes	no	no	no	no	no	no	yes	no	2	0	0	0	2	2	neg	neg	neg
35	poor	F	77	10	yes	no	no	no	no	no	no	yes	no	2	0	0	0	2	3	neg	neg	neg
36	good	M	70	1.5	no	no	no	no	no	no	no	no	no	1	0	0	0	1	1	neg	neg	neg
37	good	F	53	2	no	no	no	no	no	no	no	no	no	1	1	0	0	4	1	neg	neg	neg
38	good	F	62	6.5	yes	no	no	no	no	no	no	yes	no	3	0	0	0	3	2	neg	neg	neg
39	good	M	58	3.5	yes	no	no	no	no	no	no	yes	no	2	0	0	0	2	2	neg	pos	neg
40	poor	M	64	2.2	no	no	no	no	no	yes	no	yes	yes	2	0	0	0	2	3	neg	neg	neg
41	good	M	61	3.7	yes	no	no	no	no	no	no	yes	no	2	0	0	1	2	2	neg	neg	neg
42	poor	M	74	8	no	no	no	no	no	no	no	yes	yes	3	0	0	0	3	2	neg	neg	neg
43	poor	M	83	9	no	no	no	no	no	yes	no	no	no	1	0	0	0	1	3	neg	neg	pos
44	poor	M	77	3	no	no	no	no	no	no	no	no	no	1	0	0	0	1	2	neg	neg	neg
45	poor	M	66	4.5	no	no	no	no	no	no	yes	no	no	3	0	0	0	3	1	neg	neg	neg
46	good	F	80	9	yes	no	no	no	no	no	no	yes	yes	3	1	0	0	3	2	neg	neg	pos
47	poor	F	44	7	yes	no	no	no	no	no	no	yes	yes	2	1	0	0	4	3	neg	neg	pos
49	poor	M	75	9	yes	no	no	no	no	yes	no	yes	yes	2	X	0	0	2	2	neg	neg	neg
50	good	F	48	7	no	no	no	no	no	no	no	no	no	1	0	0	0	1	2	neg	neg	neg
51	good	F	57	7.5	yes	no	no	no	no	no	no	yes	no	2	0	0	0	2	2	neg	neg	neg
52	good	F	85	7	yes	no	no	no	no	no	no	yes	yes	3	1	0	0	4	2	neg	neg	neg
53	good	M	72	4.5	no	no	no	no	yes	no	yes	yes	yes	3	1	0	0	3	2	neg	neg	neg
54	poor	M	65	4.5	no	no	no	no	no	no	no	yes	yes	2	1	0	0	4	3	neg	neg	neg
55	good	F	65	6	no	no	no	no	no	no	no	no	no	1	0	0	0	1	3	neg	neg	neg
74	good	M	65	9	no	no	no	no	no	no	yes	yes	yes	3	2	0	0	4	2	neg	neg	neg
78	poor	F	71	4	no	no	no	no	no	no	yes	yes	yes	2	1	0	0	4	2	neg	neg	neg
94	poor	F	79	6	yes	no	no	no	no	no	yes	no	yes	3	2	0	0	4	2	neg	pos	neg
106	poor	M	66	4	no	no	no	yes	no	yes	no	yes	yes	3	1	0	0	4	3	neg	neg	neg
125	poor	F	73	2.5	no	no	no	no	no	yes	no	yes	yes	2	0	0	0	2	1	neg	neg	neg
128	good	M	62	6	no	no	no	no	no	no	no	yes	yes	4	1	1	0	4	2	neg	neg	neg
128	good	M	61	6	no	no	no	no	no	no	no	yes	yes	4	1	1	0	4	2	neg	neg	neg
129	poor	F	79	7	yes	no	no	no	no	no	yes	yes	yes	3	1	0	2	4	2	neg	neg	neg
130	good	M	57	7	no	no	no	no	no	no	no	yes	yes	3	1	0	0	3	2	neg	neg	neg
133	poor	M	70	4	yes	no	no	no	no	no	no	yes	yes	3	1	0	0	4	2	neg	neg	neg
135	poor	F	64	10	yes	no	no	no	no	no	no	yes	no	3	2	0	1	4	3	neg	neg	neg
138	poor	M	71	2	no	no	no	no	no	no	yes	yes	yes	2	0	0	0	2	3	neg	neg	neg
140	poor	M	67	4	no	no	no	no	no	no	no	yes	no	3	0	0	0	3	2	neg	neg	neg
141	poor	F	82	1.5	no	no	no	no	no	no	no	yes	no	3	1	0	1	3	2	neg	neg	neg
145	good	F	35	11	no	no	no	no	no	no	no	no	no	1	0	0	0	1	2	pos	neg	neg
150	good	M	74	3	no	no	no	no	no	no	yes	yes	yes	3	0	0	0	3	3	neg	neg	neg
153	poor	M	67	5	yes	no	no	no	no	no	yes	yes	yes	3	1	0	1	4	2	neg	neg	neg
157	poor	M	60	1	no	no	no	no	no	no	yes	no	no	2	0	0	0	2	1	neg	neg	neg
* FISH break apart assay was performed on tissue microarray and validated on whole sections of tumour tissue. Validated cases are in bold with yellow background
