# Supplementary material for: Genetic alterations analysis in prognostic stratified groups identified TP53 and ARID1A as poor clinical performance markers in intrahepatic cholangiocarcinoma
Source: Sci Rep. 2018 May 8;8:7119. doi: 10.1038/s41598-018-25669-1 (PMC5940669; doi:10.1038/s41598-018-25669-1)
Supplement: Supplementary file 3 — Supplementary Table S2 [file 41598_2018_25669_MOESM3_ESM.xlsx]

## Sheet: Foglio1
Supplementary Table S2.
Targeted sequencing coverage statistics for 66 intrahepatic cholangiocarcinomas.
Matched tumour and normal samples for each case are displayed in the left and right columns, respectively.
Sample	Mean target bases coverage	target bases covered more than 100x (%)*			Sample	Mean target bases coverage	target bases covered more than 100x (%)*
1_t	9431.96	98.2301			1_n	147.09	31.397
2_t	4537.64	98.2301			2_n	604.589	87.1369
6_t	3529.07	98.2301			6_n	1592.93	95.7123
7_t	8834.56	98.2301			7_n	984.614	87.8285
9_t	7757.04	98.2301			9_n	3060.66	97.0954
10_t	8610.61	98.2301			10_n	2177.17	96.2656
11_t	9296.85	98.2301			11_n	2552.32	96.1272
12_t	5362.81	98.2301			12_n	1340.81	94.1909
13_t	2702.49	94.2661			13_n	319.827	59.1978
14_t	1401.08	90.367			14_n	3828.75	96.6805
15_t	539.477	72.0183			15_n	1218.48	94.8824
16_t	3418.79	93.3486			16_n	2113.72	95.8506
17_t	678.548	83.945			17_n	1298.32	90.1798
18_t	1335.13	91.5138			18_n	1837.84	95.2974
19_t	3091.88	95.4128			19_n	2165.69	94.7441
20_t	2004.67	93.578			20_n	2869.03	97.0954
21_t	24724.9	98.2301			21_n	2923.36	97.3721
22_t	14964.8	98.2301			22_n	2007.15	96.6805
23_t	3788.04	97.3451			23_n	1281.91	95.1591
24_t	3093.15	94.6903			24_n	1549.92	94.4675
25_t	4162.42	98.2301			25_n	1335.08	95.574
26_t	1637.44	88.0734			26_n	1905.73	96.1272
27_t	2212.67	93.1193			27_n	3241.77	95.4357
28_t	1874.11	88.3028			28_n	2115.36	96.6805
29_t	1676.16	92.6606			29_n	895.022	91.148
30_t	1185.89	92.9204			30_n	2667.35	96.8188
31_t	5795.3	98.2301			31_n	229.831	63.0705
33_t	3675.45	97.3451			33_n	320.315	78.4232
35_t	4920.38	98.2301			35_n	1520.41	94.4675
36_t	1934.31	96.4602			36_n	2763.32	97.2337
37_t	2755.28	93.8073			37_n	1862.23	95.7123
38_t	3633.44	95.4128			38_n	479.479	85.3389
39_t	395.275	62.3853			39_n	105.026	37.0678
40_t	1237.64	91.5138			40_n	50.4053	27.5242
41_t	406.007	73.8532			41_n	2247.45	95.9889
42_t	259.283	81.4159			42_n	3873.63	97.3721
43_t	1534.82	80.9633			43_n	2774.66	97.787
44_t	2143.85	88.3028			44_n	919.863	84.7856
45_t	1625.26	87.156			45_n	1583.46	95.574
46_t	812.835	72.4771			46_n	1465.15	92.1162
47_t	1971.23	90.1376			47_n	652.064	86.4454
49_t	1680.71	79.5872			49_n	119.769	31.6736
50_t	698.755	60.5505			50_n	898.563	89.2116
51_t	962.296	63.9908			51_n	40.3942	17.0124
52_t	2312.8	87.844			52_n	1921.7	95.9889
53_t	1320.23	91.2844			53_n	490.286	85.0622
54_t	373.759	65.5963			54_n	1072.45	92.6694
55_t	6314.96	98.2301			55_n	2332.67	96.8188
74_t	4194.61	98.2301			74_n	1260.89	94.7441
78_t	7229.47	98.2301			78_n	306.732	84.2324
94_t	7810.5	98.2301			94_n	821.404	91.2863
106_t	10165.6	98.2301			106_n	1299.19	94.3292
125_t	5590.12	98.2301			125_n	2945.61	96.8188
126_t	5600.19	97.3451			126_n	88.3167	55.6017
128_t	1388.33	92.4312			128_n	49.5602	25.3112
129_t	852.736	88.7615			129_n	208.989	66.6667
130_t	4229.73	96.4602			130_n	1107.97	100
133_t	9145.99	98.2301			133_n	692.519	99.8617
135_t	2631.34	95.5752			135_n	420.296	91.5629
138_t	4362.92	98.2301			138_n	451.44	98.3402
140_t	1147.87	78.6697			140_n	378.643	100
141_t	1013.8	84.1743			141_n	629.971	100
145_t	864.941	80.1887			145_n	534.647	100
150_t	471.658	80			150_n	510.483	86.0304
153_t	355.722	78.4906			153_n	630.791	80.3596
157_t	347.879	73.7736			157_n	796.16	100
Average	3727.57	89.8537			Average	1346.84	85.8733
* a minimum coverage of 20x was achieved for all target bases
