# Supplementary material for: Genetic alterations analysis in prognostic stratified groups identified TP53 and ARID1A as poor clinical performance markers in intrahepatic cholangiocarcinoma
Source: Sci Rep. 2018 May 8;8:7119. doi: 10.1038/s41598-018-25669-1 (PMC5940669; doi:10.1038/s41598-018-25669-1)
Supplement: Supplementary file 4 — Supplementary Table S3 [file 41598_2018_25669_MOESM4_ESM.xlsx]

## Sheet: Foglio1
Supplementary Table S3: List of mutations found in 66 intrahepatic cholangiocarcinomas by high coverage targeted sequencing.
Related to Figure 1
Sample	Gene	chr	Position	Allele	var_freq	HGVSp	CLIN_SIG
1	PTPN11	12	112926888	T	29	NP_002825.3:p.Gly503Val	pathogenic
1	PKHD1	6	51497503	A	44	NP_619639.3:p.Arg3842Leu	-
1	ARID1B	6	157517360	-	30	XP_005267126.1:p.Asp1375GlufsTer140	-
1	TET1	10	70333272	T	45	NP_085128.2:p.Pro393Ser	-
2	ATR	3	142204094	T	7	NP_001175.2:p.Asp2037Asn	-
2	FGFR3	4	1803570	T	12.57	NP_001156685.1:p.Pro250Ser	-
2	KRAS	12	25398284	T	6.58	NP_203524.1:p.Gly12Asp	-
6	KRAS	12	25398284	T	5	NP_203524.1:p.Gly12Asp	-
6	PIK3CA	3	178916890	G	5	NP_006209.2:p.Arg93Gly	-
7	KRAS	12	25398284	T	6.58	NP_203524.1:p.Gly12Asp	-
9	IDH1	2	209113113	C	35.53	XP_005246578.1:p.Arg132Gly	-
10	CHD4	12	6690910	-	27	NP_001264.2:p.Lys1529ArgfsTer36	-
11	BAP1	3	52436873	-	57.5537	XP_005265564.1:p.Leu659Ter	-
12	APC	5	112175211	A	44.63	XP_005272032.1:p.Ile1307Lys	uncertain_significance
13	ARID1A	1	27059219	T	19.598	NP_006006.3:p.Thr619Ile	-
13	IDH1	2	209113113	A	23.75	XP_005246578.1:p.Arg132Cys	-
14	BAP1	3	52441972	C	14.5215	-	-
14	PBRM1	3	52584765	A	15.8667	XP_005265332.1:p.Gln1593Ter	-
14	TP53	17	7577545	C	4.53	NP_000537.3:p.Met246Val	likely_pathogenic
15	KRAS	12	25398284	T	19.241	NP_203524.1:p.Gly12Asp	-
15	PBRM1	3	52621446	A	10.5263	XP_005265332.1:p.Glu1049Ter	-
15	PIK3C2A	11	17122922	C	22.0588	XP_005253035.1:p.Lys1304Arg	-
15	PTEN	10	89624255	A	12.6866	NP_000305.3:p.Ser10Asn	-
16	-	-	-	-	-	-	-
17	PIK3C2G	12	18435689	C	12.4667	XP_005253450.1:p.Ile225Thr	-
17	PIK3CA	3	178936093	T	10.99	NP_006209.2:p.Glu545Asp	-
18	TP53	17	7578475	C	6	NP_000537.3:p.Arg152Pro	-
19	BAP1	3	52443626	C	39.8015	-	-
19	IDH2	15	90631837	A	31.8182	NP_002159.2:p.Arg172Ser	-
19	POLQ	3	121208704-121208710	TTTG	63	NP_955452.3:p.Lys1025del	-
19	RASA1	5	86674243	T	24	NP_002881.1:p.Thr792Ile	-
19	TET1	10	70406031	G	48	NP_085128.2:p.Met1182Arg	-
20	TP53	17	7578475	C	6	NP_000537.3:p.Arg152Pro	-
21	ARID1A	1	27101006	T	40.9777	NP_006006.3:p.Gln1430Ter	-
21	ERBB4	2	212530123	T	6.51	NP_005226.1:p.Gly599Glu	-
21	NRAS	1	115256529	C	25.23	NP_002515.1:p.Gln61Arg	-
22	IDH1	2	209113113	A	16.13	XP_005246578.1:p.Arg132Cys	-
23	BAP1	3	52443588	C	34.4441	XP_005265564.1:p.Leu35Arg	-
23	IDH2	15	90631838	T	26.7724	NP_002159.2:p.Arg172Lys	-
24	IDH1	2	209113113	A	20.14	XP_005246578.1:p.Arg132Cys	-
24	POLE	12	133245026	C	69	NP_006222.2:p.Pro697Ala	-
25	PBRM1	3	52623225-52623238	-	54.6621	XP_005265332.1:p.Ala971ValfsTer10	-
25	POLE	12	133253994-133253995	AA	100	NP_006222.2:p.Ala252Val	-
26	NRAS	1	115256529	C	41.2	NP_002515.1:p.Gln61Arg	-
27	PIK3CA	3	178916888	TCGGTCTTTTTCCAATCC	51	NP_006209.2:p.Arg93GlyfsTer13	-
28	TP53	17	7574003	A	5	NP_000537.3:p.Arg342Ter	-
29	ARID1A	1	27106662	A	58.3851	NP_006006.3:p.Trp2091Ter	-
29	BRAF	7	140481402	G	33.26	XP_005250102.1:p.Gly469Ala	-
29	IDH1	2	209113113	A	27.27	XP_005246578.1:p.Arg132Cys	-
29	PIK3CA	3	178936093	T	6.13	NP_006209.2:p.Glu545Asp	-
30	FGFR3	4	1808295-1808296	TGGGAGATCTTGCAC	100	NP_001156685.1:p.Trp687delinsLeuGlyAspLeuAlaArg	-
31	KRAS	12	25398285	A	30.38	NP_203524.1:p.Gly12Cys	-
31	MLH1	3	37050365	T	47	NP_000240.1:p.Glu172Ter	-
31	PIK3CA	3	178916854	A	36.88	NP_006209.2:p.Glu81Lys	-
31	PTEN	10	89717770	-	46	NP_000305.3:p.Lys267ArgfsTer9	-
31	KMT2D	12	49437155	T	40	XP_005269219.1:p.Asp1842Asn	-
33	IDH1	2	209113113	A	21.17	XP_005246578.1:p.Arg132Cys	-
33	PBRM1	3	52623160	T	32.6872	XP_005265332.1:p.Val997Asp	-
35	TP53	17	7578235	C	57.22	NP_000537.3:p.Tyr205Cys	-
36	CHD4	12	6690913-6690915	-	45	NP_001264.2:p.Asn1527del	-
37	IDH1	2	209113113	A	3.63	XP_005246578.1:p.Arg132Cys	-
38	NRAS	1	115256529	C	14.57	NP_002515.1:p.Gln61Arg	-
39	NRAS	1	115256529	C	38.95	NP_002515.1:p.Gln61Arg	-
40	BAP1	3	52441430	G	21.0275	XP_005265564.1:p.His141Pro	-
41	IDH1	2	209113113	C	27.17	XP_005246578.1:p.Arg132Gly	-
42	IDH1	2	209113113	A	7.4	XP_005246578.1:p.Arg132Cys	-
43	TP53	17	7577118	A	71.5	NP_000537.3:p.Val274Phe	-
44	BAP1	3	52442504	G	26.3184	XP_005265564.1:p.Phe81Leu	-
45	IDH1	2	209113113	A	23.93	XP_005246578.1:p.Arg132Cys	-
46	PBRM1	3	52712609	A	96.9697	XP_005265332.1:p.Ala66Val	-
46	PIK3C2A	11	17169098	A	28.1481	XP_005253035.1:p.Thr509Ile	-
46	PIK3CA	3	178952085	G	38.6	NP_006209.2:p.His1047Arg	pathogenic
47	ARID1A	1	27092823	-	33.3587	NP_006006.3:p.Ser949ProfsTer19	-
47	NF1	17	29684326	T	31	XP_005258040.1:p.Arg2637Ter	-
49	PKHD1	6	51497503	A	54	NP_619639.3:p.Arg3842Leu	-
49	TET1	10	70450876	A	47	NP_085128.2:p.Glu1906Lys	-
50	-	-	-	-	-	-	-
51	-	-	-	-	-	-	-
52	-	-	-	-	-	-	-
53	BAP1	3	52437905	G	85.2447	XP_005265564.1:p.Lys419Thr	-
53	KRAS	12	25398281	T	55.24	NP_203524.1:p.Gly13Asp	-
53	TET1	10	70446338	A	23	NP_085128.2:p.Ala1760Thr	-
54	IDH1	2	209113113	A	45.04	XP_005246578.1:p.Arg132Cys	-
54	PDGFRA	4	55133823	G	58	NP_006197.1:p.Arg346Gly	-
54	TGFBR2	3	30729876-30729880	-	64.178	NP_001020018.1:p.Val492ArgfsTer3	-
55	BAP1	3	52437905	G	87.4503	XP_005265564.1:p.Lys419Thr	-
55	KMT2C	7	151945045	-	10	XP_005250082.1:p.Met826ArgfsTer29	-
74	ARAF	X	47426121	T	18	NP_001243125.1:p.Ser217Phe	-
74	PBRM1	3	52668820	A	34.9078	XP_005265332.1:p.Glu385Ter	-
74	PIK3C2G	12	18544071	G	58.4454	XP_005253450.1:p.Thr671Ala	-
78	KRAS	12	25380275	G	25.24	NP_203524.1:p.Gln61His	pathogenic
78	PIK3C2G	12	18800961	C	31.2343	XP_005253450.1:p.Ter1487SerextTer4	-
78	STK11	19	1220382	T	20	XP_005259674.1:p.Gln159Ter	-
94	-	-	-	-	-	-	-
106	KDR	4	55946131	A	80.49	NP_002244.1:p.Thr1350Ser	-
106	KRAS	12	25398284	T	9.08	NP_203524.1:p.Gly12Asp	-
106	PBRM1	3	52620662	T	21.875	XP_005265332.1:p.Val1089Ile	-
106	MTOR	1	11307699	T	54	XP_005263495.1:p.Arg403Gln	-
125	-	-	-	-	-	-	-
128	-	-	-	-	-	-	-
129	KRAS	12	25398284	A	29.582	NP_203524.1:p.Gly12Val	-
129	PTEN	10	89690818	-	14	NP_000305.3:p.Tyr76MetfsTer23	-
130	-	-	-	-	-	-	-
133	ATR	3	142281897	G	50	NP_001175.2:p.Cys116Ser	-
133	BRAF	7	140453136	T	31.3433	XP_005250102.1:p.Val600Glu	-
135	PBRM1	3	52678727	A	43.0769	XP_005265332.1:p.Arg316Ter	-
138	KRAS	12	25398284	T	6.2063	NP_203524.1:p.Gly12Asp	-
138	TP53	17	7577105	C	5.10204	NP_000537.3:p.Pro278Arg	-
140	ARID1A	1	27100352	T	5.16283	NP_006006.3:p.Pro1355Leu	-
140	MET	7	116423396	A	11	XP_005250410.1:p.Gly1261Asp	-
141	HRAS	11	534285	T	4.56853	NP_001123914.1:p.Gly13Asp	-
145	-	-	-	-	-	-	-
150	PIK3C2A	11	17156658	A	5.85088	XP_005253035.1:p.Gly633Cys	-
153	AKT1	14	105241457	G	15.2045	NP_005154.2:p.Tyr175His	-
153	CHD4	12	6711170	A	11	NP_001264.2:p.Arg132Trp	-
153	ERBB3	12	56492602	A	11	NP_001973.2:p.Ala918Thr	-
153	FBXW7	4	153249385	A	21.5892	NP_361014.1:p.Arg465Cys	-
153	HRAS	11	534288	T	14.5688	NP_001123914.1:p.Gly12Asp	-
153	IGF2R	6	160461664	T	11	NP_000867.2:p.Glu463Val	-
153	IGF2R	6	160485893	C	18	NP_000867.2:p.Tyr1359His	-
153	KIT	4	55593437	A	21	XP_005265797.1:p.Val533Ile	-
153	KMT2C	7	151874710	A	25	XP_005250082.1:p.Arg2627Ter	-
153	PBRM1	3	52678798	C	12.3007	XP_005265332.1:p.Asn292Ser	-
153	PIK3C2A	11	17126759	C	11.265	XP_005253035.1:p.Glu1213Gly	-
153	PLCG1	20	39792037	A	47	XP_005260495.1:p.Arg270His	-
153	POLE	12	133202262	C	16	NP_006222.2:p.Lys2209Arg	-
153	TGFBR2	3	30715721	A	11.8861	NP_001020018.1:p.Arg485His	pathogenic
153	TP53	17	7578457-7578458	TG	12.7072	NP_000537.3:p.Arg158His	-
157	ARID1A	1	27087458	T	31.6574	NP_006006.3:p.Gln678Ter	-
157	BAP1	3	52443857	T	15.6364	-	-
157	IGF2R	6	160477544	T	41	NP_000867.2:p.Thr928Met	-
157	PBRM1	3	52643711	T	50.8772	XP_005265332.1:p.Val762Ile	-
157	TGFBR2	3	30713682	G	51.1111	NP_001020018.1:p.Tyr361Cys	-
