# Supplementary material for: Genetic alterations analysis in prognostic stratified groups identified TP53 and ARID1A as poor clinical performance markers in intrahepatic cholangiocarcinoma
Source: Sci Rep. 2018 May 8;8:7119. doi: 10.1038/s41598-018-25669-1 (PMC5940669; doi:10.1038/s41598-018-25669-1)
Supplement: Supplementary file 5 — Supplementary Table S4 [file 41598_2018_25669_MOESM5_ESM.xlsx]

## Sheet: Foglio1
Supplementary Table S4.
Target regions of Ampliseq custom panels used for high coverage sequencing of 66 intrahepatic cholangiocarcinomas.
ICC Custom Panel 1					ICC Custom Panel 2
for mutational analysis					for CNV analysis
Gene	Chr	Start	End		Gene	Chr	Start	End
ACVR2A	chr2	148602648	148602768		APC	chr5	112043335	112043463
ACVR2A	chr2	148602761	148602848		APC	chr5	112102068	112102170
ACVR2A	chr2	148653811	148653911		APC	chr5	112111354	112111425
ACVR2A	chr2	148653900	148653994		APC	chr5	112137057	112137179
ACVR2A	chr2	148653983	148654100		APC	chr5	112154822	112154951
ACVR2A	chr2	148654089	148654206		APC	chr5	112162929	112163051
ACVR2A	chr2	148656976	148657053		APC	chr5	112170661	112170751
ACVR2A	chr2	148657042	148657157		APC	chr5	112173548	112173644
ACVR2A	chr2	148657146	148657268		APC	chr5	112174100	112174215
ACVR2A	chr2	148657296	148657360		APC	chr5	112174654	112174735
ACVR2A	chr2	148657349	148657445		APC	chr5	112175114	112175211
ACVR2A	chr2	148657433	148657517		APC	chr5	112175581	112175690
ACVR2A	chr2	148672669	148672741		APC	chr5	112176132	112176256
ACVR2A	chr2	148672730	148672831		APC	chr5	112176775	112176888
ACVR2A	chr2	148672820	148672899		APC	chr5	112177272	112177381
ACVR2A	chr2	148672888	148672958		APC	chr5	112177794	112177918
ACVR2A	chr2	148674795	148674872		APC	chr5	112178420	112178508
ACVR2A	chr2	148674861	148674949		APC	chr5	112178946	112179058
ACVR2A	chr2	148674938	148675045		APC	chr5	112179481	112179596
ACVR2A	chr2	148675931	148676052		APC	chr5	112179807	112179932
ACVR2A	chr2	148676041	148676141		ARID1A	chr1	27022969	27023103
ACVR2A	chr2	148676130	148676240		ARID1A	chr1	27023502	27023595
ACVR2A	chr2	148677677	148677798		ARID1A	chr1	27056119	27056237
ACVR2A	chr2	148677804	148677883		ARID1A	chr1	27057967	27058097
ACVR2A	chr2	148677872	148677963		ARID1A	chr1	27087846	27087928
ACVR2A	chr2	148680469	148680585		ARID1A	chr1	27089544	27089678
ACVR2A	chr2	148680574	148680664		ARID1A	chr1	27093004	27093112
ACVR2A	chr2	148680652	148680730		ARID1A	chr1	27097699	27097817
ACVR2A	chr2	148683497	148683622		ARID1A	chr1	27099809	27099920
ACVR2A	chr2	148683611	148683688		ARID1A	chr1	27100789	27100915
ACVR2A	chr2	148683677	148683789		ARID1A	chr1	27101310	27101441
ACVR2A	chr2	148684520	148684642		ARID1A	chr1	27102138	27102219
ACVR2A	chr2	148684631	148684732		ARID1A	chr1	27105849	27105962
ACVR2A	chr2	148684721	148684816		ARID1A	chr1	27106363	27106494
ACVR2A	chr2	148684805	148684923		ARID1A	chr1	27106850	27106958
ARAF	chrX	47422300	47422425		ARID1A	chr1	27107185	27107285
ARAF	chrX	47422354	47422460		CDKN2A	chr9	21968676	21968764
ARAF	chrX	47422570	47422684		CDKN2A	chr9	21970839	21970930
ARAF	chrX	47422669	47422780		CDKN2A	chr9	21970983	21971112
ARAF	chrX	47424067	47424193		CDKN2A	chr9	21974452	21974580
ARAF	chrX	47424185	47424283		CDKN2A	chr9	21974671	21974791
ARAF	chrX	47424272	47424353		CDKN2A	chr9	21994315	21994411
ARAF	chrX	47424400	47424503		CCND1	chr11	69456937	69457032
ARAF	chrX	47424492	47424621		CCND1	chr11	69458602	69458702
ARAF	chrX	47424649	47424750		CCND1	chr11	69459777	69459901
ARAF	chrX	47424677	47424803		CCND1	chr11	69461071	69461182
ARAF	chrX	47425904	47426007		CCND1	chr11	69463271	69463365
ARAF	chrX	47426002	47426128		CCND1	chr11	69464141	69464225
ARAF	chrX	47426117	47426229		CCND1	chr11	69465662	69465759
ARAF	chrX	47426264	47426391		CCND1	chr11	69466872	69466999
ARAF	chrX	47426380	47426465		CCND1	chr11	69467259	69467381
ARAF	chrX	47426519	47426647		EGFR	chr7	55092595	55092721
ARAF	chrX	47426608	47426715		EGFR	chr7	55107803	55107922
ARAF	chrX	47426703	47426800		EGFR	chr7	55133755	55133880
ARAF	chrX	47426776	47426889		EGFR	chr7	55139308	55139430
ARAF	chrX	47428041	47428168		EGFR	chr7	55172676	55172769
ARAF	chrX	47428157	47428286		EGFR	chr7	55178819	55178947
ARAF	chrX	47428263	47428393		EGFR	chr7	55198921	55199036
ARAF	chrX	47428406	47428501		EGFR	chr7	55199519	55199645
ARAF	chrX	47428849	47428963		EGFR	chr7	55219881	55220005
ARAF	chrX	47428952	47429058		EGFR	chr7	55221705	55221805
ARAF	chrX	47429042	47429136		EGFR	chr7	55227949	55228058
ARAF	chrX	47429207	47429326		EGFR	chr7	55232947	55233055
ARAF	chrX	47429312	47429432		EGFR	chr7	55242350	55242454
ARAF	chrX	47429398	47429494		EGFR	chr7	55249120	55249201
ARAF	chrX	47430142	47430271		EGFR	chr7	55254878	55254980
ARAF	chrX	47430231	47430364		EGFR	chr7	55273207	55273336
ARAF	chrX	47430332	47430462		EPHA7	chr6	93953057	93953178
ARAF	chrX	47430657	47430778		EPHA7	chr6	93955117	93955193
ARAF	chrX	47430776	47430910		EPHA7	chr6	93964307	93964395
ARID1A	chr1	27023113	27023236		EPHA7	chr6	93965463	93965577
ARID1A	chr1	27023236	27023335		EPHA7	chr6	93967111	93967190
ARID1A	chr1	27023309	27023418		EPHA7	chr6	93967919	93968003
ARID1A	chr1	27023415	27023518		EPHA7	chr6	93973517	93973634
ARID1A	chr1	27023502	27023595		EPHA7	chr6	93979190	93979287
ARID1A	chr1	27023684	27023776		EPHA7	chr6	93982110	93982220
ARID1A	chr1	27023697	27023836		EPHA7	chr6	94066626	94066742
ARID1A	chr1	27024034	27024137		EPHA7	chr6	94068015	94068141
ARID1A	chr1	27056019	27056119		EPHA7	chr6	94120371	94120453
ARID1A	chr1	27056119	27056237		EPHA7	chr6	94120623	94120711
ARID1A	chr1	27056232	27056358		EPHA7	chr6	94124361	94124462
ARID1A	chr1	27056358	27056438		EPHA7	chr6	94129022	94129098
ARID1A	chr1	27057577	27057702		ERBB2	chr17	37845083	37845210
ARID1A	chr1	27057702	27057827		ERBB2	chr17	37850826	37850894
ARID1A	chr1	27057827	27057961		ERBB2	chr17	37856067	37856192
ARID1A	chr1	27057956	27058065		ERBB2	chr17	37859645	37859743
ARID1A	chr1	27058060	27058149		ERBB2	chr17	37866662	37866781
ARID1A	chr1	27059099	27059227		ERBB2	chr17	37872360	37872488
ARID1A	chr1	27059227	27059352		ERBB2	chr17	37879679	37879804
ARID1A	chr1	27087293	27087411		ERBB2	chr17	37880871	37880976
ARID1A	chr1	27087410	27087546		ERBB2	chr17	37881616	37881746
ARID1A	chr1	27087545	27087639		ERBB2	chr17	37884458	37884586
ARID1A	chr1	27087817	27087931		FGFR3	chr4	1797205	1797313
ARID1A	chr1	27087931	27088018		FGFR3	chr4	1797632	1797752
ARID1A	chr1	27088591	27088717		FGFR3	chr4	1801182	1801268
ARID1A	chr1	27088715	27088836		FGFR3	chr4	1803553	1803653
ARID1A	chr1	27088836	27088910		FGFR3	chr4	1805783	1805901
ARID1A	chr1	27089401	27089525		FGFR3	chr4	1806451	1806574
ARID1A	chr1	27089519	27089642		FGFR3	chr4	1807830	1807934
ARID1A	chr1	27089632	27089766		FGFR3	chr4	1808940	1809075
ARID1A	chr1	27089766	27089849		FGFR3	chr4	1809416	1809543
ARID1A	chr1	27092652	27092767		FGFR3	chr4	1809919	1810013
ARID1A	chr1	27092767	27092866		FGFR3	chr4	1810493	1810611
ARID1A	chr1	27092866	27092982		FHIT	chr3	59737934	59738034
ARID1A	chr1	27093004	27093112		FHIT	chr3	59908061	59908179
ARID1A	chr1	27094197	27094298		FHIT	chr3	59999637	59999757
ARID1A	chr1	27094298	27094424		FHIT	chr3	59999827	59999912
ARID1A	chr1	27094424	27094540		FHIT	chr3	60522636	60522755
ARID1A	chr1	27097483	27097589		KRAS	chr12	25378549	25378658
ARID1A	chr1	27097589	27097698		KRAS	chr12	25380260	25380364
ARID1A	chr1	27097698	27097779		KRAS	chr12	25398186	25398304
ARID1A	chr1	27097779	27097903		MET	chr7	116313468	116313591
ARID1A	chr1	27098921	27099047		MET	chr7	116333056	116333177
ARID1A	chr1	27099045	27099169		MET	chr7	116339524	116339649
ARID1A	chr1	27099169	27099252		MET	chr7	116340151	116340274
ARID1A	chr1	27099250	27099358		MET	chr7	116371662	116371789
ARID1A	chr1	27099358	27099473		MET	chr7	116382130	116382255
ARID1A	chr1	27099473	27099563		MET	chr7	116403127	116403252
ARID1A	chr1	27099720	27099843		MET	chr7	116412478	116412586
ARID1A	chr1	27099842	27099961		MET	chr7	116417425	116417544
ARID1A	chr1	27099961	27100055		MET	chr7	116434452	116434568
ARID1A	chr1	27100047	27100153		MYC	chr8	128748872	128748981
ARID1A	chr1	27100151	27100274		MYC	chr8	128749123	128749246
ARID1A	chr1	27100239	27100371		MYC	chr8	128749205	128749331
ARID1A	chr1	27100371	27100453		MYC	chr8	128750199	128750321
ARID1A	chr1	27100757	27100894		MYC	chr8	128750306	128750429
ARID1A	chr1	27100894	27101000		MYC	chr8	128750445	128750572
ARID1A	chr1	27101000	27101091		MYC	chr8	128750656	128750794
ARID1A	chr1	27101088	27101192		MYC	chr8	128750747	128750872
ARID1A	chr1	27101191	27101310		MYC	chr8	128750855	128750934
ARID1A	chr1	27101310	27101441		MYC	chr8	128752007	128752133
ARID1A	chr1	27101437	27101533		MYC	chr8	128752547	128752664
ARID1A	chr1	27101533	27101650		MYC	chr8	128752725	128752831
ARID1A	chr1	27101648	27101761		MYC	chr8	128752905	128753030
ARID1A	chr1	27101966	27102045		MYC	chr8	128753142	128753264
ARID1A	chr1	27102045	27102144		PTEN	chr10	89624241	89624337
ARID1A	chr1	27102144	27102252		PTEN	chr10	89685250	89685367
ARID1A	chr1	27105423	27105540		PTEN	chr10	89690825	89690912
ARID1A	chr1	27105540	27105641		PTEN	chr10	89692884	89692959
ARID1A	chr1	27105640	27105756		PTEN	chr10	89717489	89717583
ARID1A	chr1	27105756	27105848		PTEN	chr10	89720563	89720684
ARID1A	chr1	27105848	27105962		PTEN	chr10	89720802	89720912
ARID1A	chr1	27105962	27106049		PTEN	chr10	89725053	89725163
ARID1A	chr1	27106046	27106173		RB1	chr13	48877922	48878038
ARID1A	chr1	27106172	27106284		RB1	chr13	48881430	48881538
ARID1A	chr1	27106282	27106363		RB1	chr13	48916793	48916900
ARID1A	chr1	27106363	27106494		RB1	chr13	48921829	48921939
ARID1A	chr1	27106494	27106573		RB1	chr13	48934093	48934189
ARID1A	chr1	27106571	27106663		RB1	chr13	48937033	48937143
ARID1A	chr1	27106661	27106760		RB1	chr13	48941600	48941717
ARID1A	chr1	27106760	27106852		RB1	chr13	48942688	48942783
ARID1A	chr1	27106850	27106958		RB1	chr13	48950948	48951059
ARID1A	chr1	27106956	27107069		RB1	chr13	48953704	48953770
ARID1A	chr1	27107068	27107181		RB1	chr13	48954207	48954325
ARID1A	chr1	27107181	27107302		RB1	chr13	48955506	48955621
ARID1B	chr6	157099028	157099138		RB1	chr13	49030224	49030337
ARID1B	chr6	157099147	157099272		RB1	chr13	49033706	49033801
ARID1B	chr6	157099279	157099393		RB1	chr13	49037806	49037916
ARID1B	chr6	157099393	157099529		RB1	chr13	49039258	49039379
ARID1B	chr6	157099754	157099853		RB1	chr13	49047511	49047606
ARID1B	chr6	157099842	157099942		RB1	chr13	49051420	49051523
ARID1B	chr6	157100206	157100310		RB1	chr13	49054121	49054242
ARID1B	chr6	157100207	157100348		ROS	chr6	117609653	117609751
ARID1B	chr6	157100362	157100485		ROS	chr6	117622167	117622277
ARID1B	chr6	157100499	157100599		ROS	chr6	117631231	117631341
ARID1B	chr6	157100601	157100724		ROS	chr6	117638226	117638332
ARID1B	chr6	157150309	157150399		ROS	chr6	117641146	117641235
ARID1B	chr6	157150388	157150487		ROS	chr6	117645513	117645633
ARID1B	chr6	157150469	157150585		ROS	chr6	117650493	117650597
ARID1B	chr6	157192657	157192777		ROS	chr6	117658470	117658558
ARID1B	chr6	157192766	157192894		ROS	chr6	117662605	117662692
ARID1B	chr6	157222374	157222501		ROS	chr6	117665306	117665399
ARID1B	chr6	157222490	157222615		ROS	chr6	117677686	117677812
ARID1B	chr6	157222583	157222713		ROS	chr6	117679043	117679145
ARID1B	chr6	157256528	157256650		ROS	chr6	117681117	117681227
ARID1B	chr6	157256635	157256704		ROS	chr6	117683930	117684028
ARID1B	chr6	157405702	157405830		ROS	chr6	117686759	117686854
ARID1B	chr6	157405819	157405934		ROS	chr6	117687385	117687471
ARID1B	chr6	157405993	157406080		ROS	chr6	117704526	117704602
ARID1B	chr6	157406060	157406147		ROS	chr6	117708042	117708141
ARID1B	chr6	157431547	157431677		ROS	chr6	117710402	117710530
ARID1B	chr6	157431658	157431748		ROS	chr6	117710886	117711010
ARID1B	chr6	157454099	157454182		ROS	chr6	117715339	117715462
ARID1B	chr6	157454171	157454288		ROS	chr6	117718182	117718280
ARID1B	chr6	157454277	157454359		ROS	chr6	117725525	117725629
ARID1B	chr6	157454348	157454432		ROS	chr6	117746592	117746717
ARID1B	chr6	157469605	157469728		SMAD4	chr18	48575029	48575146
ARID1B	chr6	157469717	157469843		SMAD4	chr18	48575135	48575213
ARID1B	chr6	157469842	157469960		SMAD4	chr18	48575547	48575655
ARID1B	chr6	157469949	157470068		SMAD4	chr18	48575561	48575677
ARID1B	chr6	157470029	157470151		SMAD4	chr18	48581185	48581307
ARID1B	chr6	157488024	157488141		SMAD4	chr18	48584489	48584572
ARID1B	chr6	157488130	157488254		SMAD4	chr18	48584554	48584678
ARID1B	chr6	157488249	157488369		SMAD4	chr18	48586243	48586345
ARID1B	chr6	157495070	157495197		SMAD4	chr18	48586303	48586375
ARID1B	chr6	157495186	157495303		SMAD4	chr18	48591810	48591936
ARID1B	chr6	157502007	157502127		SMAD4	chr18	48593400	48593519
ARID1B	chr6	157502109	157502191		SMAD4	chr18	48603024	48603123
ARID1B	chr6	157502180	157502309		SMAD4	chr18	48604657	48604781
ARID1B	chr6	157502298	157502398		SRC	chr20	36012453	36012580
ARID1B	chr6	157505223	157505338		SRC	chr20	36022271	36022398
ARID1B	chr6	157505327	157505436		SRC	chr20	36024619	36024754
ARID1B	chr6	157505422	157505511		SRC	chr20	36028641	36028756
ARID1B	chr6	157505495	157505626		SRC	chr20	36031144	36031273
ARID1B	chr6	157510636	157510743		SRC	chr20	36031666	36031795
ARID1B	chr6	157510732	157510824		TP53	chr17	7572806	7572906
ARID1B	chr6	157510796	157510920		TP53	chr17	7576494	7576568
ARID1B	chr6	157510909	157510983		TP53	chr17	7577031	7577141
ARID1B	chr6	157511103	157511229		TP53	chr17	7578040	7578161
ARID1B	chr6	157511218	157511332		TP53	chr17	7578425	7578511
ARID1B	chr6	157511321	157511402		TP53	chr17	7579351	7579483
ARID1B	chr6	157517235	157517351		TP53	chr17	7579727	7579850
ARID1B	chr6	157517339	157517417
ARID1B	chr6	157517399	157517472
ARID1B	chr6	157517461	157517561
ARID1B	chr6	157519845	157519952
ARID1B	chr6	157519948	157520071
ARID1B	chr6	157521727	157521819
ARID1B	chr6	157521808	157521929
ARID1B	chr6	157521918	157522037
ARID1B	chr6	157522023	157522134
ARID1B	chr6	157522123	157522242
ARID1B	chr6	157522231	157522360
ARID1B	chr6	157522299	157522425
ARID1B	chr6	157522448	157522566
ARID1B	chr6	157522555	157522677
ARID1B	chr6	157524866	157524990
ARID1B	chr6	157524979	157525089
ARID1B	chr6	157525078	157525183
ARID1B	chr6	157527223	157527336
ARID1B	chr6	157527325	157527449
ARID1B	chr6	157527433	157527523
ARID1B	chr6	157527512	157527631
ARID1B	chr6	157527626	157527707
ARID1B	chr6	157527694	157527820
ARID1B	chr6	157527801	157527899
ARID1B	chr6	157527888	157528004
ARID1B	chr6	157527993	157528099
ARID1B	chr6	157528077	157528155
ARID1B	chr6	157528144	157528252
ARID1B	chr6	157528241	157528327
ARID1B	chr6	157528358	157528462
ARID1B	chr6	157528430	157528555
ARID1B	chr6	157528544	157528673
ARID1B	chr6	157528662	157528748
ARID1B	chr6	157528738	157528837
ARID1B	chr6	157528864	157528967
ARID1B	chr6	157528956	157529075
ARID2	chr12	46123557	46123691
ARID2	chr12	46123683	46123816
ARID2	chr12	46123827	46123914
ARID2	chr12	46123903	46124025
ARID2	chr12	46124871	46124991
ARID2	chr12	46124980	46125057
ARID2	chr12	46125046	46125152
ARID2	chr12	46205144	46205238
ARID2	chr12	46205227	46205298
ARID2	chr12	46205287	46205385
ARID2	chr12	46211393	46211476
ARID2	chr12	46211475	46211563
ARID2	chr12	46211552	46211630
ARID2	chr12	46211619	46211724
ARID2	chr12	46215132	46215235
ARID2	chr12	46215224	46215291
ARID2	chr12	46230307	46230409
ARID2	chr12	46230398	46230513
ARID2	chr12	46230544	46230612
ARID2	chr12	46230601	46230724
ARID2	chr12	46230713	46230830
ARID2	chr12	46231022	46231096
ARID2	chr12	46231085	46231191
ARID2	chr12	46231180	46231264
ARID2	chr12	46231318	46231394
ARID2	chr12	46231383	46231476
ARID2	chr12	46231465	46231587
ARID2	chr12	46233052	46233158
ARID2	chr12	46233147	46233212
ARID2	chr12	46233201	46233282
ARID2	chr12	46233271	46233376
ARID2	chr12	46240555	46240665
ARID2	chr12	46240654	46240740
ARID2	chr12	46240729	46240848
ARID2	chr12	46242554	46242674
ARID2	chr12	46242663	46242777
ARID2	chr12	46242766	46242851
ARID2	chr12	46243297	46243418
ARID2	chr12	46243406	46243532
ARID2	chr12	46243521	46243639
ARID2	chr12	46243681	46243798
ARID2	chr12	46243787	46243862
ARID2	chr12	46243851	46243974
ARID2	chr12	46243963	46244079
ARID2	chr12	46244068	46244164
ARID2	chr12	46244153	46244272
ARID2	chr12	46244261	46244385
ARID2	chr12	46244374	46244492
ARID2	chr12	46244481	46244600
ARID2	chr12	46244589	46244701
ARID2	chr12	46244690	46244807
ARID2	chr12	46244796	46244924
ARID2	chr12	46244922	46245004
ARID2	chr12	46244993	46245077
ARID2	chr12	46245053	46245168
ARID2	chr12	46245157	46245278
ARID2	chr12	46245267	46245352
ARID2	chr12	46245341	46245459
ARID2	chr12	46245448	46245571
ARID2	chr12	46245560	46245684
ARID2	chr12	46245673	46245786
ARID2	chr12	46245775	46245899
ARID2	chr12	46245888	46246001
ARID2	chr12	46245990	46246083
ARID2	chr12	46246072	46246193
ARID2	chr12	46246182	46246306
ARID2	chr12	46246295	46246399
ARID2	chr12	46246388	46246506
ARID2	chr12	46246495	46246625
ARID2	chr12	46246614	46246729
ARID2	chr12	46254563	46254644
ARID2	chr12	46254619	46254700
ARID2	chr12	46254689	46254810
ARID2	chr12	46285475	46285598
ARID2	chr12	46285587	46285677
ARID2	chr12	46285666	46285751
ARID2	chr12	46285811	46285929
ARID2	chr12	46287054	46287178
ARID2	chr12	46287167	46287290
ARID2	chr12	46287279	46287400
ARID2	chr12	46287360	46287484
ARID2	chr12	46287473	46287585
ARID2	chr12	46298628	46298725
ARID2	chr12	46298708	46298813
ARID2	chr12	46298802	46298911
ATR	chr3	142168217	142168331
ATR	chr3	142168319	142168432
ATR	chr3	142168431	142168554
ATR	chr3	142171904	142172022
ATR	chr3	142172011	142172128
ATR	chr3	142176362	142176478
ATR	chr3	142176467	142176545
ATR	chr3	142176534	142176647
ATR	chr3	142177733	142177850
ATR	chr3	142177839	142177948
ATR	chr3	142177944	142178052
ATR	chr3	142178082	142178187
ATR	chr3	142178176	142178287
ATR	chr3	142180640	142180737
ATR	chr3	142180755	142180832
ATR	chr3	142180821	142180912
ATR	chr3	142180904	142181016
ATR	chr3	142183869	142183987
ATR	chr3	142183980	142184048
ATR	chr3	142184037	142184112
ATR	chr3	142184131	142184236
ATR	chr3	142185047	142185158
ATR	chr3	142185181	142185249
ATR	chr3	142185238	142185341
ATR	chr3	142185330	142185450
ATR	chr3	142186745	142186813
ATR	chr3	142186802	142186894
ATR	chr3	142186912	142187031
ATR	chr3	142188098	142188198
ATR	chr3	142188187	142188272
ATR	chr3	142188261	142188366
ATR	chr3	142188355	142188463
ATR	chr3	142188855	142188952
ATR	chr3	142188941	142189039
ATR	chr3	142189030	142189097
ATR	chr3	142203909	142204031
ATR	chr3	142204021	142204142
ATR	chr3	142204131	142204204
ATR	chr3	142211921	142212033
ATR	chr3	142212022	142212123
ATR	chr3	142212112	142212220
ATR	chr3	142215096	142215217
ATR	chr3	142215206	142215301
ATR	chr3	142215288	142215363
ATR	chr3	142215352	142215438
ATR	chr3	142215742	142215867
ATR	chr3	142215864	142215940
ATR	chr3	142215929	142216021
ATR	chr3	142216010	142216125
ATR	chr3	142217347	142217441
ATR	chr3	142217417	142217510
ATR	chr3	142217499	142217620
ATR	chr3	142217609	142217685
ATR	chr3	142218442	142218519
ATR	chr3	142218508	142218605
ATR	chr3	142222044	142222158
ATR	chr3	142222164	142222234
ATR	chr3	142222223	142222321
ATR	chr3	142223938	142224035
ATR	chr3	142224022	142224110
ATR	chr3	142224099	142224209
ATR	chr3	142226682	142226762
ATR	chr3	142226736	142226828
ATR	chr3	142226817	142226927
ATR	chr3	142231041	142231150
ATR	chr3	142231139	142231258
ATR	chr3	142231247	142231368
ATR	chr3	142232257	142232368
ATR	chr3	142232357	142232435
ATR	chr3	142232424	142232539
ATR	chr3	142234181	142234303
ATR	chr3	142234292	142234410
ATR	chr3	142238519	142238618
ATR	chr3	142238607	142238715
ATR	chr3	142241500	142241618
ATR	chr3	142241607	142241733
ATR	chr3	142242731	142242847
ATR	chr3	142242836	142242938
ATR	chr3	142242899	142242995
ATR	chr3	142242984	142243091
ATR	chr3	142253805	142253913
ATR	chr3	142253889	142253984
ATR	chr3	142253973	142254097
ATR	chr3	142254823	142254941
ATR	chr3	142254930	142255035
ATR	chr3	142255040	142255109
ATR	chr3	142257255	142257359
ATR	chr3	142257348	142257450
ATR	chr3	142257439	142257517
ATR	chr3	142259693	142259815
ATR	chr3	142259805	142259930
ATR	chr3	142261406	142261502
ATR	chr3	142261491	142261574
ATR	chr3	142266477	142266598
ATR	chr3	142266587	142266659
ATR	chr3	142266648	142266730
ATR	chr3	142266719	142266820
ATR	chr3	142268245	142268356
ATR	chr3	142268345	142268471
ATR	chr3	142268461	142268576
ATR	chr3	142268837	142268946
ATR	chr3	142268946	142269017
ATR	chr3	142269006	142269108
ATR	chr3	142269097	142269194
ATR	chr3	142271931	142272053
ATR	chr3	142272042	142272138
ATR	chr3	142272127	142272205
ATR	chr3	142272194	142272314
ATR	chr3	142272342	142272455
ATR	chr3	142272444	142272555
ATR	chr3	142272547	142272661
ATR	chr3	142272650	142272717
ATR	chr3	142272756	142272856
ATR	chr3	142272883	142272996
ATR	chr3	142274639	142274744
ATR	chr3	142274733	142274826
ATR	chr3	142274815	142274931
ATR	chr3	142274920	142275036
ATR	chr3	142275158	142275275
ATR	chr3	142275256	142275328
ATR	chr3	142275318	142275406
ATR	chr3	142277456	142277536
ATR	chr3	142277525	142277610
ATR	chr3	142277606	142277708
ATR	chr3	142278010	142278124
ATR	chr3	142278113	142278179
ATR	chr3	142278168	142278250
ATR	chr3	142278239	142278351
ATR	chr3	142278963	142279085
ATR	chr3	142279074	142279161
ATR	chr3	142279150	142279268
ATR	chr3	142279988	142280108
ATR	chr3	142280097	142280211
ATR	chr3	142280200	142280319
ATR	chr3	142280957	142281077
ATR	chr3	142281079	142281157
ATR	chr3	142281146	142281239
ATR	chr3	142281228	142281347
ATR	chr3	142281336	142281435
ATR	chr3	142281414	142281497
ATR	chr3	142281486	142281581
ATR	chr3	142281574	142281701
ATR	chr3	142281690	142281814
ATR	chr3	142281796	142281913
ATR	chr3	142281901	142282002
ATR	chr3	142284840	142284956
ATR	chr3	142284945	142285064
ATR	chr3	142285053	142285153
ATR	chr3	142286832	142286930
ATR	chr3	142286919	142286983
ATR	chr3	142297320	142297449
ATR	chr3	142297447	142297561
ATR	chr3	142297537	142297642
BAP1	chr3	52436209	52436322
BAP1	chr3	52436317	52436457
BAP1	chr3	52436456	52436590
BAP1	chr3	52436538	52436650
BAP1	chr3	52436650	52436768
BAP1	chr3	52436698	52436809
BAP1	chr3	52436809	52436940
BAP1	chr3	52436993	52437126
BAP1	chr3	52437126	52437232
BAP1	chr3	52437230	52437364
BAP1	chr3	52437369	52437493
BAP1	chr3	52437493	52437587
BAP1	chr3	52437585	52437667
BAP1	chr3	52437666	52437798
BAP1	chr3	52437798	52437922
BAP1	chr3	52437916	52438046
BAP1	chr3	52438403	52438530
BAP1	chr3	52438530	52438653
BAP1	chr3	52439064	52439187
BAP1	chr3	52439187	52439321
BAP1	chr3	52439320	52439428
BAP1	chr3	52439726	52439857
BAP1	chr3	52439857	52439978
BAP1	chr3	52440194	52440317
BAP1	chr3	52440313	52440446
BAP1	chr3	52440706	52440810
BAP1	chr3	52440809	52440937
BAP1	chr3	52440937	52441027
BAP1	chr3	52441114	52441202
BAP1	chr3	52441202	52441297
BAP1	chr3	52441295	52441411
BAP1	chr3	52441427	52441526
BAP1	chr3	52441889	52442000
BAP1	chr3	52442000	52442081
BAP1	chr3	52442081	52442170
BAP1	chr3	52442429	52442554
BAP1	chr3	52442552	52442673
BAP1	chr3	52443462	52443581
BAP1	chr3	52443581	52443710
BAP1	chr3	52443730	52443862
BAP1	chr3	52443751	52443884
CHD4	chr12	6679729	6679855
CHD4	chr12	6679844	6679941
CHD4	chr12	6679972	6680097
CHD4	chr12	6680094	6680175
CHD4	chr12	6680164	6680274
CHD4	chr12	6682138	6682268
CHD4	chr12	6682258	6682353
CHD4	chr12	6682334	6682438
CHD4	chr12	6682427	6682508
CHD4	chr12	6686854	6686971
CHD4	chr12	6686960	6687046
CHD4	chr12	6687033	6687161
CHD4	chr12	6687150	6687273
CHD4	chr12	6687262	6687354
CHD4	chr12	6687501	6687620
CHD4	chr12	6687609	6687696
CHD4	chr12	6687685	6687768
CHD4	chr12	6687930	6688050
CHD4	chr12	6688033	6688133
CHD4	chr12	6690165	6690257
CHD4	chr12	6690246	6690359
CHD4	chr12	6690348	6690445
CHD4	chr12	6690499	6690604
CHD4	chr12	6690676	6690807
CHD4	chr12	6690798	6690903
CHD4	chr12	6690880	6690955
CHD4	chr12	6691290	6691408
CHD4	chr12	6691393	6691497
CHD4	chr12	6691721	6691848
CHD4	chr12	6691839	6691964
CHD4	chr12	6691908	6692037
CHD4	chr12	6692026	6692129
CHD4	chr12	6692121	6692206
CHD4	chr12	6692195	6692311
CHD4	chr12	6692300	6692403
CHD4	chr12	6692392	6692505
CHD4	chr12	6692494	6692620
CHD4	chr12	6696434	6696553
CHD4	chr12	6696542	6696666
CHD4	chr12	6696655	6696775
CHD4	chr12	6696791	6696898
CHD4	chr12	6696887	6696986
CHD4	chr12	6696968	6697091
CHD4	chr12	6697080	6697186
CHD4	chr12	6697402	6697488
CHD4	chr12	6697477	6697593
CHD4	chr12	6697582	6697707
CHD4	chr12	6700579	6700698
CHD4	chr12	6700682	6700799
CHD4	chr12	6700823	6700942
CHD4	chr12	6700931	6701056
CHD4	chr12	6701085	6701205
CHD4	chr12	6701194	6701273
CHD4	chr12	6701478	6701579
CHD4	chr12	6701568	6701689
CHD4	chr12	6701676	6701782
CHD4	chr12	6701780	6701876
CHD4	chr12	6701865	6701977
CHD4	chr12	6701966	6702040
CHD4	chr12	6702182	6702306
CHD4	chr12	6702277	6702356
CHD4	chr12	6702445	6702572
CHD4	chr12	6702558	6702686
CHD4	chr12	6702681	6702792
CHD4	chr12	6702788	6702908
CHD4	chr12	6703525	6703654
CHD4	chr12	6703643	6703764
CHD4	chr12	6703753	6703866
CHD4	chr12	6704411	6704525
CHD4	chr12	6704514	6704645
CHD4	chr12	6705013	6705140
CHD4	chr12	6705158	6705233
CHD4	chr12	6705222	6705349
CHD4	chr12	6705332	6705411
CHD4	chr12	6707005	6707111
CHD4	chr12	6707100	6707227
CHD4	chr12	6707216	6707315
CHD4	chr12	6707310	6707434
CHD4	chr12	6707427	6707544
CHD4	chr12	6707567	6707652
CHD4	chr12	6708886	6709015
CHD4	chr12	6709010	6709141
CHD4	chr12	6709131	6709244
CHD4	chr12	6709304	6709415
CHD4	chr12	6709343	6709460
CHD4	chr12	6709549	6709667
CHD4	chr12	6709649	6709756
CHD4	chr12	6709735	6709839
CHD4	chr12	6709828	6709945
CHD4	chr12	6710023	6710144
CHD4	chr12	6710133	6710236
CHD4	chr12	6710225	6710302
CHD4	chr12	6710392	6710527
CHD4	chr12	6710526	6710658
CHD4	chr12	6710647	6710754
CHD4	chr12	6710715	6710835
CHD4	chr12	6710824	6710938
CHD4	chr12	6710927	6710999
CHD4	chr12	6711055	6711170
CHD4	chr12	6711142	6711220
CHD4	chr12	6711295	6711391
CHD4	chr12	6711458	6711561
CHD4	chr12	6711550	6711631
CHD4	chr12	6711620	6711722
CHD4	chr12	6715385	6715464
CHD4	chr12	6715448	6715556
CTNNB1	chr3	41265438	41265553
CTNNB1	chr3	41265539	41265622
CTNNB1	chr3	41265891	41266018
CTNNB1	chr3	41266007	41266118
CTNNB1	chr3	41266107	41266222
CTNNB1	chr3	41266211	41266330
CTNNB1	chr3	41266360	41266437
CTNNB1	chr3	41266426	41266555
CTNNB1	chr3	41266544	41266664
CTNNB1	chr3	41266653	41266751
CTNNB1	chr3	41266728	41266844
CTNNB1	chr3	41266833	41266939
CTNNB1	chr3	41266928	41267051
CTNNB1	chr3	41267040	41267134
CTNNB1	chr3	41267164	41267288
CTNNB1	chr3	41267277	41267402
CTNNB1	chr3	41268586	41268686
CTNNB1	chr3	41268675	41268794
CTNNB1	chr3	41268783	41268901
CTNNB1	chr3	41274754	41274872
CTNNB1	chr3	41274861	41274985
CTNNB1	chr3	41275005	41275124
CTNNB1	chr3	41275113	41275227
CTNNB1	chr3	41275216	41275311
CTNNB1	chr3	41275300	41275408
CTNNB1	chr3	41275577	41275702
CTNNB1	chr3	41275691	41275802
CTNNB1	chr3	41275791	41275882
CTNNB1	chr3	41277064	41277194
CTNNB1	chr3	41277183	41277298
CTNNB1	chr3	41277286	41277404
CTNNB1	chr3	41277749	41277851
CTNNB1	chr3	41277840	41277924
CTNNB1	chr3	41277913	41278040
CTNNB1	chr3	41278019	41278143
CTNNB1	chr3	41278132	41278252
CTNNB1	chr3	41279387	41279506
CTNNB1	chr3	41279495	41279617
CTNNB1	chr3	41280495	41280616
CTNNB1	chr3	41280605	41280735
CTNNB1	chr3	41280730	41280842
CTNNB1	chr3	41280822	41280900
DNMT3A	chr2	25457019	25457143
DNMT3A	chr2	25457132	25457244
DNMT3A	chr2	25457264	25457351
DNMT3A	chr2	25458488	25458600
DNMT3A	chr2	25458589	25458682
DNMT3A	chr2	25458671	25458746
DNMT3A	chr2	25459715	25459841
DNMT3A	chr2	25459814	25459909
DNMT3A	chr2	25459898	25459996
DNMT3A	chr2	25461878	25462002
DNMT3A	chr2	25462002	25462082
DNMT3A	chr2	25462071	25462159
DNMT3A	chr2	25463102	25463217
DNMT3A	chr2	25463206	25463318
DNMT3A	chr2	25463306	25463433
DNMT3A	chr2	25463443	25463565
DNMT3A	chr2	25463512	25463597
DNMT3A	chr2	25464309	25464433
DNMT3A	chr2	25464433	25464528
DNMT3A	chr2	25464517	25464600
DNMT3A	chr2	25464565	25464684
DNMT3A	chr2	25466698	25466827
DNMT3A	chr2	25466816	25466930
DNMT3A	chr2	25466942	25467045
DNMT3A	chr2	25467034	25467139
DNMT3A	chr2	25467134	25467261
DNMT3A	chr2	25467285	25467416
DNMT3A	chr2	25467406	25467512
DNMT3A	chr2	25467501	25467604
DNMT3A	chr2	25468063	25468192
DNMT3A	chr2	25468181	25468313
DNMT3A	chr2	25468814	25468903
DNMT3A	chr2	25468893	25469022
DNMT3A	chr2	25469028	25469139
DNMT3A	chr2	25469158	25469279
DNMT3A	chr2	25469425	25469540
DNMT3A	chr2	25469496	25469584
DNMT3A	chr2	25469626	25469713
DNMT3A	chr2	25469844	25469961
DNMT3A	chr2	25469949	25470046
DNMT3A	chr2	25470029	25470149
DNMT3A	chr2	25470365	25470449
DNMT3A	chr2	25470425	25470525
DNMT3A	chr2	25470502	25470625
DNMT3A	chr2	25470648	25470734
DNMT3A	chr2	25470832	25470922
DNMT3A	chr2	25470907	25471004
DNMT3A	chr2	25471057	25471137
DNMT3A	chr2	25471120	25471198
DNMT3A	chr2	25472394	25472520
DNMT3A	chr2	25472509	25472614
DNMT3A	chr2	25472603	25472683
DNMT3A	chr2	25474986	25475117
DNMT3A	chr2	25497755	25497877
DNMT3A	chr2	25497864	25497957
DNMT3A	chr2	25498264	25498356
DNMT3A	chr2	25498345	25498422
DNMT3A	chr2	25498411	25498530
DNMT3A	chr2	25505145	25505252
DNMT3A	chr2	25505248	25505384
DNMT3A	chr2	25505373	25505491
DNMT3A	chr2	25505484	25505603
DNMT3A	chr2	25505592	25505667
DNMT3A	chr2	25522861	25522992
DNMT3A	chr2	25522992	25523119
DNMT3A	chr2	25523130	25523232
DNMT3A	chr2	25536598	25536734
DNMT3A	chr2	25536787	25536909
ELF3	chr1	201980203	201980297
ELF3	chr1	201980286	201980405
ELF3	chr1	201980392	201980477
ELF3	chr1	201981043	201981176
ELF3	chr1	201981165	201981298
ELF3	chr1	201981263	201981359
ELF3	chr1	201981377	201981474
ELF3	chr1	201981463	201981559
ELF3	chr1	201981525	201981649
ELF3	chr1	201981638	201981739
ELF3	chr1	201981728	201981862
ELF3	chr1	201981816	201981947
ELF3	chr1	201982004	201982134
ELF3	chr1	201982121	201982223
ELF3	chr1	201982247	201982372
ELF3	chr1	201982328	201982411
ELF3	chr1	201982877	201983013
ELF3	chr1	201983003	201983097
ELF3	chr1	201983069	201983173
ELF3	chr1	201983139	201983249
ELF3	chr1	201984218	201984335
ELF3	chr1	201984324	201984444
ELF3	chr1	201984440	201984564
EP300	chr22	41488880	41489004
EP300	chr22	41489001	41489124
EP300	chr22	41489142	41489216
EP300	chr22	41513137	41513235
EP300	chr22	41513224	41513336
EP300	chr22	41513325	41513452
EP300	chr22	41513441	41513549
EP300	chr22	41513538	41513664
EP300	chr22	41513653	41513781
EP300	chr22	41513770	41513875
EP300	chr22	41521784	41521898
EP300	chr22	41521886	41521988
EP300	chr22	41521977	41522062
EP300	chr22	41522051	41522152
EP300	chr22	41523431	41523553
EP300	chr22	41523547	41523660
EP300	chr22	41523636	41523738
EP300	chr22	41523727	41523806
EP300	chr22	41525800	41525915
EP300	chr22	41525904	41525974
EP300	chr22	41526023	41526128
EP300	chr22	41527297	41527418
EP300	chr22	41527409	41527493
EP300	chr22	41527482	41527570
EP300	chr22	41527558	41527652
EP300	chr22	41527641	41527756
EP300	chr22	41531668	41531791
EP300	chr22	41531791	41531864
EP300	chr22	41531853	41531970
EP300	chr22	41533537	41533644
EP300	chr22	41533633	41533739
EP300	chr22	41533730	41533850
EP300	chr22	41536075	41536174
EP300	chr22	41536163	41536237
EP300	chr22	41536226	41536327
EP300	chr22	41536907	41537023
EP300	chr22	41537012	41537096
EP300	chr22	41537085	41537206
EP300	chr22	41537188	41537299
EP300	chr22	41542687	41542785
EP300	chr22	41542774	41542870
EP300	chr22	41543820	41543900
EP300	chr22	41543869	41543985
EP300	chr22	41543973	41544042
EP300	chr22	41544918	41545034
EP300	chr22	41545023	41545117
EP300	chr22	41545106	41545229
EP300	chr22	41545639	41545754
EP300	chr22	41545743	41545855
EP300	chr22	41545844	41545971
EP300	chr22	41545964	41546081
EP300	chr22	41546066	41546192
EP300	chr22	41546209	41546283
EP300	chr22	41547768	41547892
EP300	chr22	41547881	41548008
EP300	chr22	41547997	41548106
EP300	chr22	41548137	41548236
EP300	chr22	41548225	41548336
EP300	chr22	41548325	41548436
EP300	chr22	41550929	41551046
EP300	chr22	41551032	41551105
EP300	chr22	41551088	41551175
EP300	chr22	41553046	41553171
EP300	chr22	41553160	41553267
EP300	chr22	41553249	41553358
EP300	chr22	41553347	41553465
EP300	chr22	41554334	41554455
EP300	chr22	41554444	41554572
EP300	chr22	41556591	41556710
EP300	chr22	41556683	41556780
EP300	chr22	41558673	41558797
EP300	chr22	41558786	41558859
EP300	chr22	41559986	41560063
EP300	chr22	41560052	41560131
EP300	chr22	41560120	41560237
EP300	chr22	41562477	41562593
EP300	chr22	41562582	41562688
EP300	chr22	41562672	41562732
EP300	chr22	41564396	41564474
EP300	chr22	41564463	41564560
EP300	chr22	41564549	41564653
EP300	chr22	41564697	41564814
EP300	chr22	41564803	41564921
EP300	chr22	41565443	41565564
EP300	chr22	41565553	41565652
EP300	chr22	41565641	41565718
EP300	chr22	41566343	41566457
EP300	chr22	41566446	41566562
EP300	chr22	41566551	41566625
EP300	chr22	41568433	41568554
EP300	chr22	41568543	41568617
EP300	chr22	41568606	41568717
EP300	chr22	41569567	41569665
EP300	chr22	41569654	41569729
EP300	chr22	41572136	41572261
EP300	chr22	41572252	41572357
EP300	chr22	41572349	41572464
EP300	chr22	41572398	41572514
EP300	chr22	41572674	41572768
EP300	chr22	41572757	41572846
EP300	chr22	41572835	41572961
EP300	chr22	41572947	41573054
EP300	chr22	41573043	41573126
EP300	chr22	41573186	41573274
EP300	chr22	41573239	41573370
EP300	chr22	41573368	41573488
EP300	chr22	41573504	41573628
EP300	chr22	41573625	41573755
EP300	chr22	41573744	41573875
EP300	chr22	41573866	41574001
EP300	chr22	41573998	41574111
EP300	chr22	41574110	41574237
EP300	chr22	41574226	41574326
EP300	chr22	41574290	41574399
EP300	chr22	41574442	41574556
EP300	chr22	41574522	41574626
EP300	chr22	41574620	41574753
EP300	chr22	41574739	41574819
EP300	chr22	41574808	41574927
EP300	chr22	41574916	41575038
EPHA7	chr6	93953077	93953196
EPHA7	chr6	93953185	93953308
EPHA7	chr6	93955031	93955122
EPHA7	chr6	93955111	93955207
EPHA7	chr6	93955196	93955307
EPHA7	chr6	93956426	93956504
EPHA7	chr6	93956493	93956586
EPHA7	chr6	93956575	93956691
EPHA7	chr6	93956680	93956772
EPHA7	chr6	93964300	93964392
EPHA7	chr6	93964381	93964487
EPHA7	chr6	93964475	93964584
EPHA7	chr6	93965440	93965554
EPHA7	chr6	93965543	93965612
EPHA7	chr6	93965601	93965700
EPHA7	chr6	93965689	93965805
EPHA7	chr6	93967109	93967211
EPHA7	chr6	93967198	93967319
EPHA7	chr6	93967723	93967801
EPHA7	chr6	93967790	93967900
EPHA7	chr6	93967889	93968010
EPHA7	chr6	93968001	93968124
EPHA7	chr6	93968946	93969050
EPHA7	chr6	93969039	93969153
EPHA7	chr6	93969142	93969257
EPHA7	chr6	93973492	93973614
EPHA7	chr6	93973603	93973687
EPHA7	chr6	93974184	93974306
EPHA7	chr6	93974305	93974369
EPHA7	chr6	93974358	93974454
EPHA7	chr6	93974444	93974561
EPHA7	chr6	93979125	93979210
EPHA7	chr6	93979199	93979322
EPHA7	chr6	93979311	93979428
EPHA7	chr6	93981921	93982029
EPHA7	chr6	93982018	93982138
EPHA7	chr6	94066335	94066450
EPHA7	chr6	94066439	94066547
EPHA7	chr6	94066536	94066638
EPHA7	chr6	94066626	94066727
EPHA7	chr6	94066716	94066823
EPHA7	chr6	94067917	94068027
EPHA7	chr6	94068016	94068091
EPHA7	chr6	94068080	94068156
EPHA7	chr6	94068151	94068260
EPHA7	chr6	94120139	94120266
EPHA7	chr6	94120255	94120382
EPHA7	chr6	94120373	94120457
EPHA7	chr6	94120446	94120570
EPHA7	chr6	94120559	94120675
EPHA7	chr6	94120664	94120752
EPHA7	chr6	94120741	94120856
EPHA7	chr6	94120845	94120951
EPHA7	chr6	94124343	94124451
EPHA7	chr6	94124440	94124535
EPHA7	chr6	94128912	94129034
EPHA7	chr6	94129023	94129109
ERBB3	chr12	56474030	56474152
ERBB3	chr12	56474132	56474233
ERBB3	chr12	56477455	56477572
ERBB3	chr12	56477554	56477635
ERBB3	chr12	56477622	56477736
ERBB3	chr12	56478713	56478812
ERBB3	chr12	56478801	56478910
ERBB3	chr12	56478908	56479038
ERBB3	chr12	56479033	56479162
ERBB3	chr12	56480213	56480335
ERBB3	chr12	56480324	56480427
ERBB3	chr12	56480416	56480493
ERBB3	chr12	56481206	56481334
ERBB3	chr12	56481323	56481437
ERBB3	chr12	56481426	56481513
ERBB3	chr12	56481590	56481720
ERBB3	chr12	56481709	56481813
ERBB3	chr12	56481798	56481902
ERBB3	chr12	56481891	56481998
ERBB3	chr12	56482274	56482400
ERBB3	chr12	56482389	56482507
ERBB3	chr12	56482470	56482595
ERBB3	chr12	56482590	56482702
ERBB3	chr12	56486381	56486502
ERBB3	chr12	56486491	56486612
ERBB3	chr12	56486591	56486664
ERBB3	chr12	56486702	56486828
ERBB3	chr12	56486819	56486913
ERBB3	chr12	56487031	56487133
ERBB3	chr12	56487122	56487211
ERBB3	chr12	56487200	56487284
ERBB3	chr12	56487269	56487387
ERBB3	chr12	56487488	56487611
ERBB3	chr12	56487527	56487634
ERBB3	chr12	56487750	56487877
ERBB3	chr12	56487854	56487980
ERBB3	chr12	56487978	56488070
ERBB3	chr12	56488060	56488163
ERBB3	chr12	56488152	56488275
ERBB3	chr12	56488215	56488341
ERBB3	chr12	56488959	56489040
ERBB3	chr12	56489029	56489145
ERBB3	chr12	56489375	56489475
ERBB3	chr12	56489464	56489586
ERBB3	chr12	56489574	56489650
ERBB3	chr12	56490223	56490349
ERBB3	chr12	56490338	56490459
ERBB3	chr12	56490485	56490570
ERBB3	chr12	56490559	56490680
ERBB3	chr12	56490724	56490807
ERBB3	chr12	56490796	56490896
ERBB3	chr12	56490885	56490996
ERBB3	chr12	56490960	56491068
ERBB3	chr12	56491493	56491620
ERBB3	chr12	56491609	56491721
ERBB3	chr12	56491710	56491804
ERBB3	chr12	56492233	56492327
ERBB3	chr12	56492316	56492440
ERBB3	chr12	56492470	56492592
ERBB3	chr12	56492571	56492680
ERBB3	chr12	56492669	56492791
ERBB3	chr12	56493399	56493510
ERBB3	chr12	56493495	56493601
ERBB3	chr12	56493571	56493691
ERBB3	chr12	56493681	56493780
ERBB3	chr12	56493749	56493864
ERBB3	chr12	56493874	56493981
ERBB3	chr12	56493970	56494079
ERBB3	chr12	56494768	56494885
ERBB3	chr12	56494860	56494940
ERBB3	chr12	56494932	56495026
ERBB3	chr12	56494990	56495091
ERBB3	chr12	56495074	56495169
ERBB3	chr12	56495159	56495263
ERBB3	chr12	56495235	56495358
ERBB3	chr12	56495349	56495470
ERBB3	chr12	56495463	56495597
ERBB3	chr12	56495586	56495664
ERBB3	chr12	56495699	56495778
ERBB3	chr12	56495767	56495889
FBXW7	chr4	153243897	153244009
FBXW7	chr4	153243998	153244104
FBXW7	chr4	153244090	153244196
FBXW7	chr4	153244185	153244303
FBXW7	chr4	153244292	153244409
FBXW7	chr4	153245256	153245374
FBXW7	chr4	153245363	153245487
FBXW7	chr4	153245476	153245597
FBXW7	chr4	153247079	153247190
FBXW7	chr4	153247166	153247244
FBXW7	chr4	153247233	153247350
FBXW7	chr4	153247339	153247452
FBXW7	chr4	153249284	153249361
FBXW7	chr4	153249350	153249458
FBXW7	chr4	153249447	153249559
FBXW7	chr4	153249548	153249643
FBXW7	chr4	153250668	153250789
FBXW7	chr4	153250778	153250883
FBXW7	chr4	153250872	153250988
FBXW7	chr4	153251794	153251880
FBXW7	chr4	153251869	153251988
FBXW7	chr4	153251977	153252098
FBXW7	chr4	153253641	153253761
FBXW7	chr4	153253750	153253854
FBXW7	chr4	153253853	153253976
FBXW7	chr4	153258900	153259000
FBXW7	chr4	153258989	153259064
FBXW7	chr4	153259053	153259138
FBXW7	chr4	153268002	153268121
FBXW7	chr4	153268104	153268207
FBXW7	chr4	153268199	153268306
FBXW7	chr4	153271103	153271225
FBXW7	chr4	153271220	153271324
FBXW7	chr4	153273525	153273629
FBXW7	chr4	153273618	153273736
FBXW7	chr4	153273732	153273826
FBXW7	chr4	153273815	153273933
FBXW7	chr4	153303286	153303364
FBXW7	chr4	153303353	153303476
FBXW7	chr4	153303465	153303583
FBXW7	chr4	153332479	153332546
FBXW7	chr4	153332535	153332658
FBXW7	chr4	153332647	153332775
FBXW7	chr4	153332764	153332890
FBXW7	chr4	153332881	153333005
GSK3A	chr19	42734882	42735004
GSK3A	chr19	42734967	42735077
GSK3A	chr19	42736141	42736247
GSK3A	chr19	42736178	42736286
GSK3A	chr19	42736590	42736701
GSK3A	chr19	42736671	42736773
GSK3A	chr19	42736792	42736884
GSK3A	chr19	42737196	42737318
GSK3A	chr19	42737309	42737434
GSK3A	chr19	42737366	42737495
GSK3A	chr19	42738390	42738519
GSK3A	chr19	42738508	42738604
GSK3A	chr19	42738585	42738703
GSK3A	chr19	42738687	42738787
GSK3A	chr19	42738832	42738953
GSK3A	chr19	42740692	42740814
GSK3A	chr19	42740802	42740897
GSK3A	chr19	42740882	42740997
GSK3A	chr19	42741031	42741148
GSK3A	chr19	42744026	42744128
GSK3A	chr19	42744117	42744250
GSK3A	chr19	42744238	42744366
GSK3A	chr19	42746214	42746355
GSK3A	chr19	42746336	42746458
HERC2	chr15	28356849	28356960
HERC2	chr15	28356949	28357064
HERC2	chr15	28357052	28357164
HERC2	chr15	28357153	28357231
HERC2	chr15	28358117	28358241
HERC2	chr15	28358231	28358364
HERC2	chr15	28358357	28358493
HERC2	chr15	28358617	28358730
HERC2	chr15	28358724	28358835
HERC2	chr15	28358824	28358952
HERC2	chr15	28359692	28359817
HERC2	chr15	28359813	28359936
HERC2	chr15	28359925	28360021
HERC2	chr15	28360483	28360613
HERC2	chr15	28360604	28360707
HERC2	chr15	28360696	28360780
HERC2	chr15	28361740	28361863
HERC2	chr15	28361827	28361953
HERC2	chr15	28361942	28362035
HERC2	chr15	28362011	28362141
HERC2	chr15	28362165	28362294
HERC2	chr15	28362293	28362421
HERC2	chr15	28366346	28366474
HERC2	chr15	28366463	28366550
HERC2	chr15	28366546	28366656
HERC2	chr15	28369082	28369210
HERC2	chr15	28369199	28369327
HERC2	chr15	28369275	28369379
HERC2	chr15	28369368	28369465
HERC2	chr15	28370101	28370229
HERC2	chr15	28370214	28370330
HERC2	chr15	28370319	28370440
HERC2	chr15	28375257	28375390
HERC2	chr15	28375368	28375454
HERC2	chr15	28375443	28375528
HERC2	chr15	28375595	28375720
HERC2	chr15	28375711	28375827
HERC2	chr15	28377122	28377251
HERC2	chr15	28377240	28377371
HERC2	chr15	28377338	28377434
HERC2	chr15	28377421	28377501
HERC2	chr15	28377684	28377810
HERC2	chr15	28377808	28377947
HERC2	chr15	28377936	28378041
HERC2	chr15	28380551	28380672
HERC2	chr15	28380661	28380733
HERC2	chr15	28380722	28380817
HERC2	chr15	28380804	28380898
HERC2	chr15	28386461	28386591
HERC2	chr15	28386580	28386667
HERC2	chr15	28386656	28386762
HERC2	chr15	28386761	28386875
HERC2	chr15	28386819	28386941
HERC2	chr15	28386930	28387044
HERC2	chr15	28387289	28387405
HERC2	chr15	28387394	28387515
HERC2	chr15	28387537	28387621
HERC2	chr15	28387917	28388046
HERC2	chr15	28388035	28388150
HERC2	chr15	28388968	28389082
HERC2	chr15	28389071	28389187
HERC2	chr15	28389172	28389297
HERC2	chr15	28389286	28389413
HERC2	chr15	28389404	28389527
HERC2	chr15	28389663	28389783
HERC2	chr15	28389772	28389883
HERC2	chr15	28389878	28390000
HERC2	chr15	28391278	28391404
HERC2	chr15	28391353	28391487
HERC2	chr15	28397754	28397860
HERC2	chr15	28397836	28397929
HERC2	chr15	28397899	28397982
HERC2	chr15	28397973	28398095
HERC2	chr15	28408103	28408229
HERC2	chr15	28408215	28408347
HERC2	chr15	28408337	28408434
HERC2	chr15	28408423	28408496
HERC2	chr15	28412754	28412881
HERC2	chr15	28412863	28412959
HERC2	chr15	28413413	28413533
HERC2	chr15	28413532	28413640
HERC2	chr15	28413629	28413723
HERC2	chr15	28414556	28414677
HERC2	chr15	28414664	28414752
HERC2	chr15	28414741	28414860
HERC2	chr15	28419414	28419535
HERC2	chr15	28419524	28419650
HERC2	chr15	28419688	28419782
HERC2	chr15	28419775	28419854
HERC2	chr15	28420599	28420736
HERC2	chr15	28420724	28420845
HERC2	chr15	28420834	28420921
HERC2	chr15	28421485	28421609
HERC2	chr15	28421569	28421644
HERC2	chr15	28421759	28421853
HERC2	chr15	28421772	28421892
HERC2	chr15	28421974	28422098
HERC2	chr15	28422087	28422215
HERC2	chr15	28422238	28422335
HERC2	chr15	28422436	28422549
HERC2	chr15	28422531	28422653
HERC2	chr15	28423969	28424049
HERC2	chr15	28424038	28424171
HERC2	chr15	28424159	28424237
HERC2	chr15	28424212	28424342
HERC2	chr15	28424333	28424447
HERC2	chr15	28427453	28427570
HERC2	chr15	28427559	28427639
HERC2	chr15	28427628	28427718
HERC2	chr15	28431606	28431690
HERC2	chr15	28431679	28431771
HERC2	chr15	28431760	28431861
HERC2	chr15	28431850	28431948
HERC2	chr15	28436053	28436171
HERC2	chr15	28436160	28436268
HERC2	chr15	28436299	28436404
HERC2	chr15	28436393	28436498
HERC2	chr15	28437037	28437170
HERC2	chr15	28437159	28437249
HERC2	chr15	28437206	28437311
HERC2	chr15	28437300	28437404
HERC2	chr15	28441308	28441431
HERC2	chr15	28441426	28441550
HERC2	chr15	28441524	28441646
HERC2	chr15	28441640	28441765
HERC2	chr15	28443416	28443503
HERC2	chr15	28443498	28443620
HERC2	chr15	28443610	28443712
HERC2	chr15	28443742	28443871
HERC2	chr15	28443869	28443989
HERC2	chr15	28446533	28446661
HERC2	chr15	28446632	28446733
HERC2	chr15	28447178	28447298
HERC2	chr15	28447267	28447382
HERC2	chr15	28447357	28447476
HERC2	chr15	28447519	28447611
HERC2	chr15	28447599	28447705
HERC2	chr15	28447696	28447810
HERC2	chr15	28451276	28451388
HERC2	chr15	28451377	28451499
HERC2	chr15	28451467	28451544
HERC2	chr15	28456076	28456198
HERC2	chr15	28456177	28456284
HERC2	chr15	28456261	28456375
HERC2	chr15	28457511	28457619
HERC2	chr15	28457608	28457738
HERC2	chr15	28457719	28457796
HERC2	chr15	28458730	28458852
HERC2	chr15	28458841	28458971
HERC2	chr15	28458914	28459028
HERC2	chr15	28459013	28459130
HERC2	chr15	28459064	28459187
HERC2	chr15	28459636	28459772
HERC2	chr15	28459756	28459891
HERC2	chr15	28459881	28459988
HERC2	chr15	28460675	28460809
HERC2	chr15	28460824	28460952
HERC2	chr15	28460963	28461046
HERC2	chr15	28463524	28463649
HERC2	chr15	28463638	28463751
HERC2	chr15	28463740	28463843
HERC2	chr15	28463824	28463908
HERC2	chr15	28465516	28465600
HERC2	chr15	28465589	28465711
HERC2	chr15	28467096	28467221
HERC2	chr15	28467216	28467320
HERC2	chr15	28467309	28467411
HERC2	chr15	28473219	28473345
HERC2	chr15	28473334	28473404
HERC2	chr15	28473427	28473547
HERC2	chr15	28473530	28473632
HERC2	chr15	28474272	28474383
HERC2	chr15	28474379	28474489
HERC2	chr15	28474478	28474549
HERC2	chr15	28474546	28474672
HERC2	chr15	28474661	28474735
HERC2	chr15	28474808	28474931
HERC2	chr15	28474920	28475020
HERC2	chr15	28475445	28475547
HERC2	chr15	28475529	28475612
HERC2	chr15	28475601	28475715
HERC2	chr15	28478181	28478272
HERC2	chr15	28478261	28478366
HERC2	chr15	28478400	28478502
HERC2	chr15	28478469	28478561
HERC2	chr15	28478657	28478757
HERC2	chr15	28478711	28478834
HERC2	chr15	28478832	28478950
HERC2	chr15	28478941	28479015
HERC2	chr15	28479129	28479253
HERC2	chr15	28479242	28479351
HERC2	chr15	28479318	28479432
HERC2	chr15	28479419	28479508
HERC2	chr15	28482094	28482198
HERC2	chr15	28482181	28482309
HERC2	chr15	28483173	28483302
HERC2	chr15	28483285	28483383
HERC2	chr15	28483372	28483452
HERC2	chr15	28483668	28483777
HERC2	chr15	28483766	28483878
HERC2	chr15	28483867	28483984
HERC2	chr15	28490974	28491083
HERC2	chr15	28491072	28491175
HERC2	chr15	28491164	28491271
HERC2	chr15	28491790	28491899
HERC2	chr15	28491888	28491998
HERC2	chr15	28491984	28492093
HERC2	chr15	28493626	28493742
HERC2	chr15	28493731	28493806
HERC2	chr15	28493795	28493867
HERC2	chr15	28493856	28493968
HERC2	chr15	28499433	28499561
HERC2	chr15	28499495	28499583
HERC2	chr15	28499681	28499766
HERC2	chr15	28500962	28501084
HERC2	chr15	28501025	28501127
HERC2	chr15	28501183	28501293
HERC2	chr15	28501310	28501431
HERC2	chr15	28502125	28502212
HERC2	chr15	28502201	28502321
HERC2	chr15	28502343	28502416
HERC2	chr15	28502405	28502494
HERC2	chr15	28505776	28505895
HERC2	chr15	28505884	28506003
HERC2	chr15	28505989	28506120
HERC2	chr15	28506108	28506188
HERC2	chr15	28507968	28508089
HERC2	chr15	28508078	28508199
HERC2	chr15	28508188	28508299
HERC2	chr15	28508288	28508389
HERC2	chr15	28510699	28510809
HERC2	chr15	28510777	28510897
HERC2	chr15	28510894	28511026
HERC2	chr15	28510965	28511099
HERC2	chr15	28511090	28511187
HERC2	chr15	28513472	28513587
HERC2	chr15	28513576	28513684
HERC2	chr15	28513673	28513795
HERC2	chr15	28513784	28513875
HERC2	chr15	28514339	28514470
HERC2	chr15	28514459	28514556
HERC2	chr15	28514545	28514629
HERC2	chr15	28515715	28515824
HERC2	chr15	28515813	28515930
HERC2	chr15	28515918	28516004
HERC2	chr15	28515992	28516085
HERC2	chr15	28517287	28517415
HERC2	chr15	28517405	28517519
HERC2	chr15	28517477	28517600
HERC2	chr15	28517879	28518009
HERC2	chr15	28517998	28518127
HERC2	chr15	28518154	28518260
HERC2	chr15	28519359	28519491
HERC2	chr15	28519480	28519570
HERC2	chr15	28519565	28519659
HERC2	chr15	28519958	28520070
HERC2	chr15	28520058	28520188
HERC2	chr15	28520186	28520264
HERC2	chr15	28525114	28525232
HERC2	chr15	28525217	28525299
HERC2	chr15	28525288	28525410
HERC2	chr15	28525407	28525483
HERC2	chr15	28537869	28537990
HERC2	chr15	28537989	28538079
HERC2	chr15	28538068	28538155
HERC2	chr15	28538143	28538218
HERC2	chr15	28544461	28544578
HERC2	chr15	28544567	28544684
HERC2	chr15	28544705	28544803
HERC2	chr15	28566399	28566526
HERC2	chr15	28566538	28566641
IDH2	chr15	90627405	90627534
IDH2	chr15	90627534	90627650
IDH2	chr15	90627969	90628104
IDH2	chr15	90628103	90628235
IDH2	chr15	90628174	90628288
IDH2	chr15	90628286	90628389
IDH2	chr15	90628433	90628569
IDH2	chr15	90628569	90628692
IDH2	chr15	90630254	90630376
IDH2	chr15	90630376	90630468
IDH2	chr15	90630468	90630570
IDH2	chr15	90630582	90630667
IDH2	chr15	90630667	90630791
IDH2	chr15	90630789	90630923
IDH2	chr15	90631593	90631678
IDH2	chr15	90631677	90631813
IDH2	chr15	90631757	90631887
IDH2	chr15	90631887	90631980
IDH2	chr15	90631980	90632080
IDH2	chr15	90633632	90633757
IDH2	chr15	90633755	90633843
IDH2	chr15	90633843	90633927
IDH2	chr15	90634714	90634820
IDH2	chr15	90634820	90634951
IDH2	chr15	90645535	90645633
IGF2R	chr6	160390377	160390516
IGF2R	chr6	160412137	160412254
IGF2R	chr6	160412243	160412330
IGF2R	chr6	160412319	160412406
IGF2R	chr6	160429908	160430005
IGF2R	chr6	160429994	160430114
IGF2R	chr6	160430103	160430219
IGF2R	chr6	160431627	160431752
IGF2R	chr6	160431741	160431810
IGF2R	chr6	160431799	160431873
IGF2R	chr6	160445525	160445633
IGF2R	chr6	160445622	160445722
IGF2R	chr6	160445711	160445799
IGF2R	chr6	160448154	160448278
IGF2R	chr6	160448241	160448363
IGF2R	chr6	160448352	160448463
IGF2R	chr6	160450513	160450617
IGF2R	chr6	160450606	160450705
IGF2R	chr6	160450693	160450819
IGF2R	chr6	160453505	160453625
IGF2R	chr6	160453614	160453743
IGF2R	chr6	160453732	160453820
IGF2R	chr6	160453886	160454006
IGF2R	chr6	160453974	160454089
IGF2R	chr6	160454077	160454189
IGF2R	chr6	160455319	160455436
IGF2R	chr6	160455425	160455522
IGF2R	chr6	160455511	160455624
IGF2R	chr6	160461503	160461629
IGF2R	chr6	160461618	160461715
IGF2R	chr6	160461694	160461806
IGF2R	chr6	160464076	160464157
IGF2R	chr6	160464146	160464239
IGF2R	chr6	160464228	160464355
IGF2R	chr6	160464344	160464459
IGF2R	chr6	160465446	160465567
IGF2R	chr6	160465558	160465658
IGF2R	chr6	160465647	160465754
IGF2R	chr6	160466697	160466820
IGF2R	chr6	160466809	160466924
IGF2R	chr6	160466906	160467020
IGF2R	chr6	160467453	160467528
IGF2R	chr6	160467517	160467593
IGF2R	chr6	160467582	160467687
IGF2R	chr6	160467685	160467774
IGF2R	chr6	160468059	160468183
IGF2R	chr6	160468172	160468278
IGF2R	chr6	160468267	160468353
IGF2R	chr6	160468340	160468422
IGF2R	chr6	160468709	160468838
IGF2R	chr6	160468827	160468946
IGF2R	chr6	160468967	160469068
IGF2R	chr6	160469296	160469391
IGF2R	chr6	160469380	160469465
IGF2R	chr6	160469454	160469573
IGF2R	chr6	160469562	160469639
IGF2R	chr6	160471402	160471510
IGF2R	chr6	160471499	160471625
IGF2R	chr6	160471607	160471727
IGF2R	chr6	160471727	160471806
IGF2R	chr6	160477400	160477528
IGF2R	chr6	160477517	160477621
IGF2R	chr6	160478968	160479088
IGF2R	chr6	160479077	160479206
IGF2R	chr6	160479864	160479973
IGF2R	chr6	160479958	160480050
IGF2R	chr6	160480039	160480136
IGF2R	chr6	160480113	160480191
IGF2R	chr6	160481440	160481570
IGF2R	chr6	160481569	160481640
IGF2R	chr6	160481629	160481714
IGF2R	chr6	160481703	160481800
IGF2R	chr6	160482395	160482519
IGF2R	chr6	160482508	160482633
IGF2R	chr6	160482622	160482728
IGF2R	chr6	160482783	160482889
IGF2R	chr6	160482885	160483010
IGF2R	chr6	160483548	160483627
IGF2R	chr6	160483616	160483701
IGF2R	chr6	160484386	160484479
IGF2R	chr6	160484468	160484564
IGF2R	chr6	160484553	160484641
IGF2R	chr6	160484630	160484748
IGF2R	chr6	160485297	160485419
IGF2R	chr6	160485408	160485528
IGF2R	chr6	160485517	160485616
IGF2R	chr6	160485762	160485883
IGF2R	chr6	160485872	160485983
IGF2R	chr6	160489173	160489299
IGF2R	chr6	160489285	160489380
IGF2R	chr6	160489379	160489504
IGF2R	chr6	160490758	160490879
IGF2R	chr6	160490878	160491005
IGF2R	chr6	160490997	160491084
IGF2R	chr6	160491071	160491187
IGF2R	chr6	160492799	160492922
IGF2R	chr6	160492911	160493034
IGF2R	chr6	160493027	160493143
IGF2R	chr6	160493695	160493808
IGF2R	chr6	160493800	160493889
IGF2R	chr6	160493884	160493971
IGF2R	chr6	160494166	160494284
IGF2R	chr6	160494273	160494363
IGF2R	chr6	160494332	160494448
IGF2R	chr6	160494437	160494566
IGF2R	chr6	160494688	160494805
IGF2R	chr6	160494794	160494913
IGF2R	chr6	160494902	160495003
IGF2R	chr6	160494992	160495109
IGF2R	chr6	160496764	160496891
IGF2R	chr6	160496878	160496993
IGF2R	chr6	160496982	160497103
IGF2R	chr6	160499109	160499234
IGF2R	chr6	160499197	160499296
IGF2R	chr6	160499285	160499375
IGF2R	chr6	160499364	160499461
IGF2R	chr6	160500542	160500666
IGF2R	chr6	160500611	160500728
IGF2R	chr6	160500703	160500787
IGF2R	chr6	160500776	160500869
IGF2R	chr6	160501109	160501224
IGF2R	chr6	160501215	160501293
IGF2R	chr6	160504977	160505072
IGF2R	chr6	160505061	160505142
IGF2R	chr6	160505138	160505266
IGF2R	chr6	160505916	160506037
IGF2R	chr6	160506031	160506145
IGF2R	chr6	160506114	160506226
IGF2R	chr6	160508989	160509075
IGF2R	chr6	160509064	160509162
IGF2R	chr6	160509151	160509244
IGF2R	chr6	160510044	160510155
IGF2R	chr6	160510144	160510253
IGF2R	chr6	160510247	160510366
IGF2R	chr6	160510886	160511014
IGF2R	chr6	160511006	160511091
IGF2R	chr6	160511080	160511198
IGF2R	chr6	160517415	160517541
IGF2R	chr6	160517530	160517657
IGF2R	chr6	160517640	160517737
IGF2R	chr6	160523429	160523557
IGF2R	chr6	160523547	160523676
IGF2R	chr6	160523622	160523733
IGF2R	chr6	160524651	160524773
IGF2R	chr6	160524762	160524832
IGF2R	chr6	160524821	160524904
IGF2R	chr6	160525581	160525704
IGF2R	chr6	160525696	160525801
IGF2R	chr6	160525764	160525862
IGF2R	chr6	160525951	160526078
IGF2R	chr6	160526067	160526166
KIT	chr4	55524135	55524223
KIT	chr4	55524190	55524284
KIT	chr4	55524287	55524424
KIT	chr4	55561547	55561650
KIT	chr4	55561639	55561764
KIT	chr4	55561753	55561825
KIT	chr4	55561814	55561932
KIT	chr4	55561921	55561997
KIT	chr4	55564363	55564440
KIT	chr4	55564429	55564522
KIT	chr4	55564506	55564617
KIT	chr4	55564606	55564689
KIT	chr4	55564678	55564781
KIT	chr4	55565723	55565812
KIT	chr4	55565801	55565890
KIT	chr4	55565879	55565982
KIT	chr4	55569805	55569901
KIT	chr4	55569890	55569964
KIT	chr4	55569953	55570063
KIT	chr4	55570052	55570170
KIT	chr4	55573200	55573314
KIT	chr4	55573235	55573360
KIT	chr4	55573430	55573533
KIT	chr4	55575537	55575660
KIT	chr4	55575649	55575757
KIT	chr4	55589635	55589765
KIT	chr4	55589754	55589872
KIT	chr4	55589861	55589980
KIT	chr4	55591918	55592031
KIT	chr4	55592020	55592141
KIT	chr4	55592130	55592244
KIT	chr4	55592199	55592279
KIT	chr4	55593247	55593348
KIT	chr4	55593337	55593437
KIT	chr4	55593426	55593546
KIT	chr4	55593518	55593634
KIT	chr4	55593623	55593698
KIT	chr4	55593687	55593761
KIT	chr4	55593937	55594064
KIT	chr4	55594040	55594152
KIT	chr4	55594141	55594243
KIT	chr4	55594232	55594350
KIT	chr4	55595393	55595508
KIT	chr4	55595496	55595605
KIT	chr4	55595594	55595701
KIT	chr4	55597432	55597533
KIT	chr4	55597522	55597639
KIT	chr4	55597897	55598006
KIT	chr4	55597995	55598117
KIT	chr4	55598107	55598231
KIT	chr4	55599107	55599221
KIT	chr4	55599228	55599334
KIT	chr4	55599323	55599442
KIT	chr4	55602590	55602714
KIT	chr4	55602703	55602825
KIT	chr4	55602805	55602930
KIT	chr4	55602923	55603036
KIT	chr4	55603285	55603411
KIT	chr4	55603400	55603513
KIT	chr4	55604468	55604596
KIT	chr4	55604585	55604712
KIT	chr4	55604672	55604786
KMT2A	chr11	118307135	118307227
KMT2A	chr11	118307489	118307590
KMT2A	chr11	118307605	118307721
KMT2A	chr11	118339409	118339512
KMT2A	chr11	118339501	118339609
KMT2A	chr11	118342291	118342410
KMT2A	chr11	118342399	118342474
KMT2A	chr11	118342463	118342581
KMT2A	chr11	118342570	118342691
KMT2A	chr11	118342680	118342763
KMT2A	chr11	118342752	118342865
KMT2A	chr11	118342853	118342977
KMT2A	chr11	118342969	118343081
KMT2A	chr11	118343070	118343185
KMT2A	chr11	118343174	118343281
KMT2A	chr11	118343270	118343393
KMT2A	chr11	118343376	118343480
KMT2A	chr11	118343474	118343599
KMT2A	chr11	118343618	118343701
KMT2A	chr11	118343690	118343784
KMT2A	chr11	118343773	118343902
KMT2A	chr11	118343889	118343977
KMT2A	chr11	118343966	118344088
KMT2A	chr11	118344077	118344196
KMT2A	chr11	118344185	118344295
KMT2A	chr11	118344284	118344401
KMT2A	chr11	118344390	118344479
KMT2A	chr11	118344468	118344559
KMT2A	chr11	118344548	118344671
KMT2A	chr11	118344660	118344759
KMT2A	chr11	118344748	118344875
KMT2A	chr11	118344868	118344995
KMT2A	chr11	118344984	118345080
KMT2A	chr11	118347413	118347490
KMT2A	chr11	118347479	118347603
KMT2A	chr11	118347588	118347688
KMT2A	chr11	118347677	118347769
KMT2A	chr11	118348535	118348662
KMT2A	chr11	118348654	118348774
KMT2A	chr11	118348763	118348869
KMT2A	chr11	118348858	118348968
KMT2A	chr11	118350818	118350938
KMT2A	chr11	118350927	118351043
KMT2A	chr11	118352370	118352447
KMT2A	chr11	118352436	118352531
KMT2A	chr11	118352520	118352636
KMT2A	chr11	118352625	118352750
KMT2A	chr11	118352745	118352857
KMT2A	chr11	118353082	118353205
KMT2A	chr11	118353194	118353267
KMT2A	chr11	118354792	118354874
KMT2A	chr11	118354863	118354984
KMT2A	chr11	118354973	118355079
KMT2A	chr11	118355421	118355542
KMT2A	chr11	118355531	118355651
KMT2A	chr11	118355640	118355756
KMT2A	chr11	118359246	118359361
KMT2A	chr11	118359350	118359432
KMT2A	chr11	118359421	118359536
KMT2A	chr11	118360419	118360532
KMT2A	chr11	118360525	118360612
KMT2A	chr11	118360601	118360676
KMT2A	chr11	118360742	118360867
KMT2A	chr11	118360860	118360947
KMT2A	chr11	118360936	118361048
KMT2A	chr11	118361760	118361885
KMT2A	chr11	118361874	118361996
KMT2A	chr11	118361985	118362083
KMT2A	chr11	118362386	118362507
KMT2A	chr11	118362499	118362585
KMT2A	chr11	118362574	118362671
KMT2A	chr11	118362661	118362766
KMT2A	chr11	118363663	118363761
KMT2A	chr11	118363750	118363869
KMT2A	chr11	118363858	118363945
KMT2A	chr11	118363934	118364052
KMT2A	chr11	118364950	118365075
KMT2A	chr11	118365059	118365173
KMT2A	chr11	118365311	118365431
KMT2A	chr11	118365420	118365505
KMT2A	chr11	118365491	118365577
KMT2A	chr11	118366352	118366444
KMT2A	chr11	118366433	118366558
KMT2A	chr11	118366544	118366659
KMT2A	chr11	118366824	118366937
KMT2A	chr11	118366926	118367023
KMT2A	chr11	118367012	118367132
KMT2A	chr11	118368600	118368723
KMT2A	chr11	118368716	118368838
KMT2A	chr11	118369029	118369146
KMT2A	chr11	118369135	118369240
KMT2A	chr11	118369229	118369319
KMT2A	chr11	118369951	118370077
KMT2A	chr11	118370066	118370185
KMT2A	chr11	118370530	118370595
KMT2A	chr11	118370584	118370679
KMT2A	chr11	118371626	118371751
KMT2A	chr11	118371740	118371878
KMT2A	chr11	118372285	118372402
KMT2A	chr11	118372391	118372475
KMT2A	chr11	118372464	118372590
KMT2A	chr11	118372579	118372657
KMT2A	chr11	118373059	118373158
KMT2A	chr11	118373147	118373228
KMT2A	chr11	118373217	118373339
KMT2A	chr11	118373328	118373420
KMT2A	chr11	118373409	118373537
KMT2A	chr11	118373526	118373646
KMT2A	chr11	118373635	118373757
KMT2A	chr11	118373746	118373861
KMT2A	chr11	118373850	118373952
KMT2A	chr11	118373945	118374030
KMT2A	chr11	118374019	118374146
KMT2A	chr11	118374135	118374263
KMT2A	chr11	118374252	118374373
KMT2A	chr11	118374362	118374441
KMT2A	chr11	118374423	118374513
KMT2A	chr11	118374502	118374619
KMT2A	chr11	118374607	118374712
KMT2A	chr11	118374701	118374777
KMT2A	chr11	118374766	118374870
KMT2A	chr11	118374858	118374976
KMT2A	chr11	118374967	118375090
KMT2A	chr11	118375082	118375172
KMT2A	chr11	118375161	118375282
KMT2A	chr11	118375271	118375394
KMT2A	chr11	118375383	118375513
KMT2A	chr11	118375506	118375609
KMT2A	chr11	118375598	118375670
KMT2A	chr11	118375659	118375758
KMT2A	chr11	118375747	118375860
KMT2A	chr11	118375849	118375970
KMT2A	chr11	118375959	118376083
KMT2A	chr11	118376072	118376197
KMT2A	chr11	118376175	118376287
KMT2A	chr11	118376276	118376397
KMT2A	chr11	118376378	118376481
KMT2A	chr11	118376461	118376581
KMT2A	chr11	118376575	118376669
KMT2A	chr11	118376658	118376760
KMT2A	chr11	118376757	118376861
KMT2A	chr11	118376843	118376949
KMT2A	chr11	118376931	118377052
KMT2A	chr11	118377041	118377156
KMT2A	chr11	118377134	118377242
KMT2A	chr11	118377231	118377325
KMT2A	chr11	118377314	118377442
KMT2A	chr11	118378129	118378223
KMT2A	chr11	118378212	118378327
KMT2A	chr11	118378282	118378357
KMT2A	chr11	118379792	118379913
KMT2A	chr11	118379902	118380018
KMT2A	chr11	118380564	118380668
KMT2A	chr11	118380657	118380773
KMT2A	chr11	118380762	118380883
KMT2A	chr11	118382566	118382650
KMT2A	chr11	118382639	118382759
KMT2A	chr11	118382749	118382870
KMT2A	chr11	118390254	118390356
KMT2A	chr11	118390345	118390425
KMT2A	chr11	118390423	118390535
KMT2A	chr11	118390524	118390598
KMT2A	chr11	118390618	118390740
KMT2A	chr11	118390729	118390841
KMT2A	chr11	118391451	118391565
KMT2A	chr11	118391544	118391650
KMT2A	chr11	118391932	118392055
KMT2A	chr11	118392049	118392165
KMT2A	chr11	118392154	118392277
KMT2A	chr11	118392523	118392639
KMT2A	chr11	118392628	118392745
KMT2A	chr11	118392734	118392858
KMT2A	chr11	118392816	118392930
KMT2C	chr7	151833860	151833980
KMT2C	chr7	151833969	151834062
KMT2C	chr7	151835759	151835866
KMT2C	chr7	151835855	151835975
KMT2C	chr7	151835964	151836082
KMT2C	chr7	151836208	151836326
KMT2C	chr7	151836315	151836396
KMT2C	chr7	151836657	151836749
KMT2C	chr7	151836738	151836815
KMT2C	chr7	151836804	151836926
KMT2C	chr7	151841705	151841814
KMT2C	chr7	151841803	151841913
KMT2C	chr7	151841902	151842016
KMT2C	chr7	151842116	151842227
KMT2C	chr7	151842216	151842338
KMT2C	chr7	151842327	151842430
KMT2C	chr7	151843534	151843656
KMT2C	chr7	151843645	151843775
KMT2C	chr7	151843763	151843871
KMT2C	chr7	151845051	151845133
KMT2C	chr7	151845122	151845230
KMT2C	chr7	151845220	151845329
KMT2C	chr7	151845318	151845434
KMT2C	chr7	151845423	151845533
KMT2C	chr7	151845522	151845648
KMT2C	chr7	151845637	151845759
KMT2C	chr7	151845748	151845827
KMT2C	chr7	151845816	151845908
KMT2C	chr7	151845897	151846015
KMT2C	chr7	151846001	151846110
KMT2C	chr7	151846164	151846287
KMT2C	chr7	151847909	151848030
KMT2C	chr7	151848019	151848094
KMT2C	chr7	151848083	151848189
KMT2C	chr7	151848421	151848551
KMT2C	chr7	151848540	151848651
KMT2C	chr7	151848640	151848720
KMT2C	chr7	151849681	151849803
KMT2C	chr7	151849792	151849915
KMT2C	chr7	151849904	151849997
KMT2C	chr7	151849986	151850103
KMT2C	chr7	151850995	151851118
KMT2C	chr7	151851107	151851196
KMT2C	chr7	151851185	151851293
KMT2C	chr7	151851334	151851457
KMT2C	chr7	151851447	151851534
KMT2C	chr7	151851523	151851601
KMT2C	chr7	151852927	151853011
KMT2C	chr7	151853009	151853126
KMT2C	chr7	151853123	151853210
KMT2C	chr7	151853268	151853369
KMT2C	chr7	151853358	151853481
KMT2C	chr7	151855827	151855932
KMT2C	chr7	151855921	151856000
KMT2C	chr7	151855989	151856091
KMT2C	chr7	151856080	151856207
KMT2C	chr7	151859130	151859245
KMT2C	chr7	151859234	151859317
KMT2C	chr7	151859306	151859423
KMT2C	chr7	151859418	151859529
KMT2C	chr7	151859518	151859623
KMT2C	chr7	151859614	151859742
KMT2C	chr7	151859742	151859851
KMT2C	chr7	151859840	151859959
KMT2C	chr7	151859948	151860062
KMT2C	chr7	151860051	151860163
KMT2C	chr7	151860152	151860268
KMT2C	chr7	151860257	151860384
KMT2C	chr7	151860373	151860486
KMT2C	chr7	151860475	151860604
KMT2C	chr7	151860593	151860709
KMT2C	chr7	151860703	151860836
KMT2C	chr7	151860829	151860936
KMT2C	chr7	151860925	151861017
KMT2C	chr7	151864171	151864263
KMT2C	chr7	151864252	151864334
KMT2C	chr7	151864323	151864432
KMT2C	chr7	151864413	151864532
KMT2C	chr7	151866186	151866299
KMT2C	chr7	151866285	151866353
KMT2C	chr7	151868296	151868398
KMT2C	chr7	151868387	151868492
KMT2C	chr7	151871137	151871257
KMT2C	chr7	151871246	151871355
KMT2C	chr7	151871322	151871426
KMT2C	chr7	151873159	151873245
KMT2C	chr7	151873234	151873337
KMT2C	chr7	151873326	151873456
KMT2C	chr7	151873445	151873568
KMT2C	chr7	151873557	151873662
KMT2C	chr7	151873651	151873763
KMT2C	chr7	151873752	151873876
KMT2C	chr7	151873851	151873944
KMT2C	chr7	151873933	151874055
KMT2C	chr7	151874044	151874154
KMT2C	chr7	151874143	151874227
KMT2C	chr7	151874216	151874329
KMT2C	chr7	151874318	151874392
KMT2C	chr7	151874381	151874459
KMT2C	chr7	151874448	151874562
KMT2C	chr7	151874551	151874677
KMT2C	chr7	151874666	151874779
KMT2C	chr7	151874777	151874874
KMT2C	chr7	151874863	151874957
KMT2C	chr7	151874946	151875066
KMT2C	chr7	151875055	151875172
KMT2C	chr7	151876833	151876948
KMT2C	chr7	151876937	151877058
KMT2C	chr7	151877047	151877173
KMT2C	chr7	151877162	151877255
KMT2C	chr7	151877739	151877851
KMT2C	chr7	151877841	151877965
KMT2C	chr7	151877948	151878072
KMT2C	chr7	151878057	151878160
KMT2C	chr7	151878148	151878251
KMT2C	chr7	151878239	151878363
KMT2C	chr7	151878353	151878480
KMT2C	chr7	151878469	151878593
KMT2C	chr7	151878582	151878692
KMT2C	chr7	151878681	151878806
KMT2C	chr7	151878795	151878924
KMT2C	chr7	151878915	151879033
KMT2C	chr7	151879022	151879142
KMT2C	chr7	151879131	151879233
KMT2C	chr7	151879213	151879319
KMT2C	chr7	151879307	151879435
KMT2C	chr7	151879424	151879539
KMT2C	chr7	151879528	151879640
KMT2C	chr7	151879629	151879749
KMT2C	chr7	151879949	151880040
KMT2C	chr7	151880029	151880147
KMT2C	chr7	151880136	151880233
KMT2C	chr7	151880223	151880339
KMT2C	chr7	151882542	151882666
KMT2C	chr7	151882655	151882766
KMT2C	chr7	151884253	151884369
KMT2C	chr7	151884358	151884459
KMT2C	chr7	151884446	151884545
KMT2C	chr7	151884547	151884661
KMT2C	chr7	151884696	151884817
KMT2C	chr7	151884806	151884885
KMT2C	chr7	151884874	151884982
KMT2C	chr7	151891012	151891139
KMT2C	chr7	151891119	151891200
KMT2C	chr7	151891189	151891271
KMT2C	chr7	151891505	151891599
KMT2C	chr7	151891588	151891703
KMT2C	chr7	151892875	151892989
KMT2C	chr7	151892978	151893075
KMT2C	chr7	151893062	151893146
KMT2C	chr7	151896287	151896408
KMT2C	chr7	151896397	151896515
KMT2C	chr7	151896494	151896597
KMT2C	chr7	151899895	151900005
KMT2C	chr7	151899995	151900081
KMT2C	chr7	151900109	151900200
KMT2C	chr7	151902097	151902214
KMT2C	chr7	151902203	151902278
KMT2C	chr7	151902267	151902360
KMT2C	chr7	151904284	151904385
KMT2C	chr7	151904374	151904467
KMT2C	chr7	151904456	151904579
KMT2C	chr7	151917489	151917617
KMT2C	chr7	151917590	151917705
KMT2C	chr7	151917694	151917772
KMT2C	chr7	151917761	151917870
KMT2C	chr7	151918992	151919104
KMT2C	chr7	151919093	151919170
KMT2C	chr7	151919161	151919257
KMT2C	chr7	151919592	151919708
KMT2C	chr7	151919697	151919817
KMT2C	chr7	151921010	151921125
KMT2C	chr7	151921114	151921217
KMT2C	chr7	151921206	151921314
KMT2C	chr7	151921464	151921572
KMT2C	chr7	151921561	151921677
KMT2C	chr7	151921666	151921766
KMT2C	chr7	151926944	151927044
KMT2C	chr7	151927033	151927143
KMT2C	chr7	151927132	151927201
KMT2C	chr7	151927242	151927350
KMT2C	chr7	151927339	151927457
KMT2C	chr7	151932843	151932929
KMT2C	chr7	151932926	151933017
KMT2C	chr7	151933005	151933096
KMT2C	chr7	151935708	151935828
KMT2C	chr7	151935815	151935911
KMT2C	chr7	151935900	151935972
KMT2C	chr7	151944907	151945027
KMT2C	chr7	151945016	151945145
KMT2C	chr7	151945134	151945259
KMT2C	chr7	151945249	151945363
KMT2C	chr7	151945352	151945469
KMT2C	chr7	151945458	151945565
KMT2C	chr7	151945554	151945676
KMT2C	chr7	151945665	151945774
KMT2C	chr7	151946891	151946999
KMT2C	chr7	151946988	151947088
KMT2C	chr7	151947845	151947934
KMT2C	chr7	151947923	151948014
KMT2C	chr7	151948003	151948120
KMT2C	chr7	151948914	151949005
KMT2C	chr7	151948991	151949110
KMT2C	chr7	151949100	151949225
KMT2C	chr7	151949571	151949666
KMT2C	chr7	151949655	151949753
KMT2C	chr7	151949742	151949855
KMT2C	chr7	151960049	151960173
KMT2C	chr7	151960163	151960274
KMT2C	chr7	151962065	151962152
KMT2C	chr7	151962141	151962267
KMT2C	chr7	151962254	151962352
KMT2C	chr7	151970720	151970822
KMT2C	chr7	151970811	151970935
KMT2C	chr7	151970924	151971036
KMT2C	chr7	152006965	152007081
KMT2C	chr7	152007070	152007150
KMT2C	chr7	152007139	152007261
KMT2C	chr7	152008743	152008865
KMT2C	chr7	152008859	152008935
KMT2C	chr7	152008924	152009007
[truncated: 2,745 more rows]
