# Supplementary material for: Genetic alterations analysis in prognostic stratified groups identified TP53 and ARID1A as poor clinical performance markers in intrahepatic cholangiocarcinoma
Source: Sci Rep. 2018 May 8;8:7119. doi: 10.1038/s41598-018-25669-1 (PMC5940669; doi:10.1038/s41598-018-25669-1)
Supplement: Supplementary file 6 — Supplementary Table S5 [file 41598_2018_25669_MOESM6_ESM.xlsx]

## Sheet: Foglio1
Supplementary Table S5.
Validation of copy number variations called by targeted sequencing by qPCR or fluorescent in situ hybridization.
Summary for all validated CNV in 66 intrahepatic cholangiocarcinomas.
	Data analyzed	qPCRpos	qPCRneg
	NGSpos	23	9
	NGSneg	47	185
	Positive Predictive Value	0,7188
	Negative Predictive Value	0,7974
	Data analyzed	FISHpos	FISHneg
	NGSpos	36	28
	NGSneg	12	9
	Positive Predictive Value	0,6429
	Negative Predictive Value	0,4286
